# Supplementary material for: A new promoter element associated with daily time keeping in Drosophila
Source: Nucleic Acids Res. 2017 Apr 12;45(11):6459–70. doi: 10.1093/nar/gkx268 (PMC5499816; doi:10.1093/nar/gkx268)
Supplement: Supplementary Data [file gkx268_Supp.zip]

Archive with 3 entries (3 files):
- dm3.catac.bed
- figureS2.c.d.data.xlsx
- SharpPaquetNaefBafnaWijnen120417supplement.pdf
