# Supplementary material for: A new promoter element associated with daily time keeping in Drosophila
Source: Nucleic Acids Res. 2017 Apr 12;45(11):6459–70. doi: 10.1093/nar/gkx268 (PMC5499816; doi:10.1093/nar/gkx268)
Supplement: Supplementary Data [file gkx268_Supp.zip › dm3.catac.bed]

chr3L	26090	26119	6.398
chr3L	41767	41796	7.056
chr3L	44159	44188	5.24
chr3L	46065	46094	22.565
chr3L	54210	54239	6.242
chr3L	55211	55240	6.325
chr3L	55413	55442	15.946
chr3L	70157	70186	11.857
chr3L	73834	73863	6.64
chr3L	76237	76266	18.861
chr3L	77114	77143	7.799
chr3L	78904	78933	5.054
chr3L	94573	94602	22.124
chr3L	95698	95727	8.344
chr3L	105820	105849	5.971
chr3L	106713	106742	16.915
chr3L	106909	106938	5.105
chr3L	118603	118632	6.868
chr3L	121260	121289	6.609
chr3L	122413	122442	6.73
chr3L	126834	126863	32.568
chr3L	133697	133726	14.844
chr3L	137129	137158	8.659
chr3L	137302	137331	7.23
chr3L	150245	150274	7
chr3L	153704	153733	7.876
chr3L	160769	160798	5.4
chr3L	164917	164946	5.71
chr3L	172849	172878	6.584
chr3L	175990	176019	5.566
chr3L	181870	181899	10.89
chr3L	182790	182819	8.333
chr3L	189033	189062	5.545
chr3L	194542	194571	5.076
chr3L	205862	205891	6.276
chr3L	216016	216045	5.265
chr3L	225107	225136	6.204
chr3L	229936	229965	10.61
chr3L	240813	240842	5.823
chr3L	247787	247816	7.985
chr3L	249822	249851	8.395
chr3L	256781	256810	5.563
chr3L	259466	259495	5.091
chr3L	268236	268265	5.344
chr3L	274110	274139	6.152
chr3L	283420	283449	5.22
chr3L	283976	284005	25.661
chr3L	288851	288880	11.852
chr3L	289240	289269	8.731
chr3L	291335	291364	7.353
chr3L	294990	295019	9.882
chr3L	297819	297848	6.013
chr3L	297953	297982	8.56
chr3L	301004	301033	6.653
chr3L	303319	303348	5.721
chr3L	307359	307388	5.499
chr3L	310428	310457	5.528
chr3L	327350	327379	9.182
chr3L	334802	334831	13.815
chr3L	334805	334834	11.042
chr3L	338699	338728	20.126
chr3L	338702	338731	9.972
chr3L	350605	350634	5.58
chr3L	351273	351302	5.576
chr3L	359730	359759	5.695
chr3L	361093	361122	8.287
chr3L	363430	363459	8.441
chr3L	375584	375613	10.509
chr3L	376307	376336	5.498
chr3L	377085	377114	8.04
chr3L	377234	377263	7.847
chr3L	378045	378074	8.047
chr3L	379085	379114	14.416
chr3L	379088	379117	7.422
chr3L	379114	379143	5.774
chr3L	381988	382017	6.791
chr3L	392471	392500	5.07
chr3L	406344	406373	5.596
chr3L	411625	411654	6.702
chr3L	422276	422305	13.96
chr3L	443119	443148	5.655
chr3L	446589	446618	6.437
chr3L	450583	450612	6.21
chr3L	458344	458373	5.015
chr3L	462626	462655	19.168
chr3L	473399	473428	5.662
chr3L	475551	475580	9.935
chr3L	478581	478610	6.628
chr3L	486976	487005	7.288
chr3L	512604	512633	7.137
chr3L	514392	514421	17.341
chr3L	521802	521831	5.183
chr3L	551395	551424	15.053
chr3L	558918	558947	11.571
chr3L	558950	558979	22.964
chr3L	566854	566883	7.96
chr3L	570642	570671	7.08
chr3L	573853	573882	8.27
chr3L	576490	576519	5.827
chr3L	583878	583907	8.005
chr3L	585998	586027	22.934
chr3L	586025	586054	7.511
chr3L	588571	588600	5.448
chr3L	589213	589242	8.143
chr3L	593771	593800	7.148
chr3L	597810	597839	7.403
chr3L	606793	606822	5.666
chr3L	611588	611617	5.33
chr3L	620340	620369	5.196
chr3L	623773	623802	5.774
chr3L	624054	624083	5.305
chr3L	630102	630131	6.995
chr3L	630163	630192	5.995
chr3L	630771	630800	7.35
chr3L	631673	631702	6.983
chr3L	643017	643046	5.94
chr3L	650975	651004	6.209
chr3L	651917	651946	5.246
chr3L	651964	651993	5.758
chr3L	656915	656944	10.584
chr3L	661439	661468	6.739
chr3L	662023	662052	28.002
chr3L	662061	662090	9.394
chr3L	662783	662812	8.469
chr3L	665629	665658	7.542
chr3L	673497	673526	6.598
chr3L	674561	674590	8.316
chr3L	681630	681659	9.654
chr3L	695815	695844	5.832
chr3L	698825	698854	6.905
chr3L	701021	701050	6.099
chr3L	704933	704962	6.692
chr3L	707566	707595	5.023
chr3L	717434	717463	6.123
chr3L	719310	719339	6.801
chr3L	722530	722559	7.85
chr3L	722862	722891	8.303
chr3L	723334	723363	5.379
chr3L	735220	735249	5.148
chr3L	739257	739286	6.143
chr3L	742589	742618	9.954
chr3L	746596	746625	6.774
chr3L	746900	746929	5.05
chr3L	755885	755914	12.425
chr3L	755888	755917	12.655
chr3L	764645	764674	5.885
chr3L	768816	768845	6.794
chr3L	776703	776732	24.432
chr3L	781601	781630	6.078
chr3L	782897	782926	11.635
chr3L	783223	783252	19.965
chr3L	786858	786887	13.325
chr3L	787945	787974	12.222
chr3L	794228	794257	7.698
chr3L	794497	794526	9.111
chr3L	796854	796883	5.675
chr3L	800009	800038	6.893
chr3L	804540	804569	6.592
chr3L	804889	804918	13.724
chr3L	805567	805596	5.12
chr3L	805570	805599	6.236
chr3L	806021	806050	7.103
chr3L	806350	806379	7.51
chr3L	815996	816025	5.967
chr3L	816014	816043	7.376
chr3L	818600	818629	9.86
chr3L	819591	819620	15.209
chr3L	820896	820925	24.453
chr3L	824288	824317	7.118
chr3L	828073	828102	6.093
chr3L	829132	829161	6.238
chr3L	830216	830245	8.81
chr3L	831953	831982	5.532
chr3L	836742	836771	5.4
chr3L	837071	837100	8.535
chr3L	847237	847266	6.599
chr3L	849571	849600	8.405
chr3L	853142	853171	6.845
chr3L	856335	856364	6.477
chr3L	877865	877894	5.505
chr3L	884040	884069	27.851
chr3L	885219	885248	7.036
chr3L	885222	885251	29.581
chr3L	888881	888910	7.265
chr3L	890205	890234	5.704
chr3L	891294	891323	6.779
chr3L	892014	892043	5.659
chr3L	892022	892051	8.722
chr3L	896740	896769	8.528
chr3L	897713	897742	11.423
chr3L	898426	898455	8.921
chr3L	901242	901271	5.511
chr3L	904082	904111	5.576
chr3L	905716	905745	10.343
chr3L	923475	923504	26.246
chr3L	938815	938844	31.963
chr3L	941358	941387	9.118
chr3L	943859	943888	5.609
chr3L	944038	944067	31.599
chr3L	948486	948515	10.228
chr3L	949007	949036	6.156
chr3L	949010	949039	22.578
chr3L	954412	954441	30.252
chr3L	955073	955102	6.233
chr3L	959122	959151	14.509
chr3L	959145	959174	14.955
chr3L	967657	967686	24.019
chr3L	967823	967852	21.129
chr3L	972837	972866	8.621
chr3L	975153	975182	16.019
chr3L	978500	978529	31.411
chr3L	978503	978532	10.735
chr3L	982866	982895	7.405
chr3L	983243	983272	5.408
chr3L	986428	986457	12.028
chr3L	987340	987369	7.098
chr3L	999908	999937	17.468
chr3L	1000506	1000535	5.756
chr3L	1000686	1000715	6.422
chr3L	1004930	1004959	6.051
chr3L	1005996	1006025	21.254
chr3L	1006467	1006496	9.052
chr3L	1008850	1008879	11.885
chr3L	1011750	1011779	15.335
chr3L	1011753	1011782	7.673
chr3L	1011763	1011792	10.288
chr3L	1011766	1011795	9.686
chr3L	1016843	1016872	12.511
chr3L	1017633	1017662	26.982
chr3L	1019485	1019514	17.372
chr3L	1026871	1026900	7.279
chr3L	1026874	1026903	5.651
chr3L	1027429	1027458	5.709
chr3L	1028224	1028253	9.83
chr3L	1031197	1031226	10.164
chr3L	1033996	1034025	6.37
chr3L	1045636	1045665	5.436
chr3L	1054305	1054334	5.769
chr3L	1057078	1057107	29.536
chr3L	1057081	1057110	13.202
chr3L	1057633	1057662	10.832
chr3L	1057882	1057911	6.095
chr3L	1060420	1060449	5.018
chr3L	1060750	1060779	29.223
chr3L	1068058	1068087	19.739
chr3L	1068346	1068375	26.62
chr3L	1070761	1070790	6.04
chr3L	1072359	1072388	7.966
chr3L	1079785	1079814	23.77
chr3L	1079788	1079817	21.021
chr3L	1083021	1083050	6.905
chr3L	1084638	1084667	8.174
chr3L	1087125	1087154	20.005
chr3L	1100722	1100751	5.548
chr3L	1100879	1100908	7.197
chr3L	1101564	1101593	8.963
chr3L	1102197	1102226	10.76
chr3L	1103514	1103543	5.884
chr3L	1113219	1113248	6.658
chr3L	1113228	1113257	29.13
chr3L	1113231	1113260	7.556
chr3L	1114905	1114934	9.384
chr3L	1119780	1119809	5.097
chr3L	1122960	1122989	19.559
chr3L	1125909	1125938	5.645
chr3L	1126192	1126221	5.468
chr3L	1126665	1126694	8.601
chr3L	1129491	1129520	5.525
chr3L	1136247	1136276	24.884
chr3L	1136293	1136322	7.607
chr3L	1136296	1136325	7.105
chr3L	1142608	1142637	10.216
chr3L	1147850	1147879	10.342
chr3L	1164996	1165025	11.41
chr3L	1171401	1171430	6.058
chr3L	1171942	1171971	13.258
chr3L	1171943	1171972	6.225
chr3L	1171951	1171980	30.572
chr3L	1181104	1181133	23.995
chr3L	1181112	1181141	5.438
chr3L	1184883	1184912	22.41
chr3L	1184889	1184918	10.004
chr3L	1184915	1184944	22.113
chr3L	1186144	1186173	6.343
chr3L	1193131	1193160	24.767
chr3L	1197261	1197290	8.655
chr3L	1206335	1206364	7.244
chr3L	1210891	1210920	6.531
chr3L	1214002	1214031	7.514
chr3L	1220436	1220465	5.769
chr3L	1240460	1240489	9.162
chr3L	1244041	1244070	6.595
chr3L	1245604	1245633	5.285
chr3L	1246597	1246626	5.285
chr3L	1248455	1248484	5.903
chr3L	1255017	1255046	8.385
chr3L	1259016	1259045	15.611
chr3L	1261472	1261501	10.234
chr3L	1262750	1262779	17.656
chr3L	1264654	1264683	20.285
chr3L	1264657	1264686	24.771
chr3L	1267871	1267900	16.43
chr3L	1269780	1269809	18.663
chr3L	1272487	1272516	10.106
chr3L	1274754	1274783	19.537
chr3L	1277490	1277519	5.556
chr3L	1278577	1278606	9.466
chr3L	1282003	1282032	25.876
chr3L	1282006	1282035	6.946
chr3L	1284272	1284301	6.188
chr3L	1286930	1286959	17.858
chr3L	1287869	1287898	5.01
chr3L	1295733	1295762	7.436
chr3L	1300124	1300153	5.065
chr3L	1301706	1301735	5.984
chr3L	1302546	1302575	5.752
chr3L	1312075	1312104	5.58
chr3L	1316783	1316812	9.605
chr3L	1318697	1318726	11.154
chr3L	1319623	1319652	14.024
chr3L	1324809	1324838	5.331
chr3L	1325573	1325602	6.154
chr3L	1329965	1329994	6.391
chr3L	1335583	1335612	7.477
chr3L	1343904	1343933	7.539
chr3L	1348622	1348651	5.286
chr3L	1349636	1349665	6.647
chr3L	1352835	1352864	6.823
chr3L	1356088	1356117	7.149
chr3L	1356091	1356120	25.865
chr3L	1361983	1362012	6.774
chr3L	1362745	1362774	10.552
chr3L	1362748	1362777	21.176
chr3L	1363505	1363534	5.365
chr3L	1366255	1366284	6.859
chr3L	1371382	1371411	19.278
chr3L	1371385	1371414	32.776
chr3L	1374260	1374289	7.336
chr3L	1374995	1375024	5.215
chr3L	1382424	1382453	5.052
chr3L	1385749	1385778	7.801
chr3L	1390521	1390550	7.673
chr3L	1400859	1400888	6.847
chr3L	1409179	1409208	6.574
chr3L	1416642	1416671	5.845
chr3L	1429452	1429481	6.915
chr3L	1434261	1434290	5.191
chr3L	1443443	1443472	6.663
chr3L	1450332	1450361	8.542
chr3L	1450861	1450890	8.763
chr3L	1451338	1451367	7.983
chr3L	1454205	1454234	7.63
chr3L	1464734	1464763	12.68
chr3L	1466310	1466339	20.878
chr3L	1466797	1466826	5.578
chr3L	1466800	1466829	6.234
chr3L	1467079	1467108	6.151
chr3L	1473527	1473556	5.74
chr3L	1476662	1476691	7.149
chr3L	1478359	1478388	9.856
chr3L	1482137	1482166	8.269
chr3L	1482247	1482276	5.123
chr3L	1483145	1483174	5.006
chr3L	1502357	1502386	5.209
chr3L	1503839	1503868	6.921
chr3L	1515762	1515791	6.088
chr3L	1515983	1516012	5.929
chr3L	1516154	1516183	6.944
chr3L	1533816	1533845	12.684
chr3L	1535992	1536021	6.769
chr3L	1539935	1539964	8.523
chr3L	1540105	1540134	6.783
chr3L	1540220	1540249	10.291
chr3L	1542127	1542156	5.146
chr3L	1542207	1542236	5.334
chr3L	1544036	1544065	5.087
chr3L	1544039	1544068	9.384
chr3L	1546179	1546208	6.493
chr3L	1550104	1550133	8.605
chr3L	1550618	1550647	5.346
chr3L	1560668	1560697	9.396
chr3L	1561000	1561029	10.406
chr3L	1568617	1568646	5.31
chr3L	1602160	1602189	6.314
chr3L	1604229	1604258	7.37
chr3L	1610462	1610491	5.186
chr3L	1615079	1615108	14.543
chr3L	1615118	1615147	10.361
chr3L	1615121	1615150	15.993
chr3L	1623559	1623588	5.005
chr3L	1626383	1626412	5.408
chr3L	1629316	1629345	5.614
chr3L	1632256	1632285	6.007
chr3L	1633657	1633686	13.451
chr3L	1636687	1636716	20.356
chr3L	1638597	1638626	5.832
chr3L	1643412	1643441	5.681
chr3L	1646716	1646745	5.514
chr3L	1655424	1655453	6.424
chr3L	1655619	1655648	10.085
chr3L	1658418	1658447	11.506
chr3L	1659426	1659455	10.451
chr3L	1667304	1667333	6.528
chr3L	1668717	1668746	5.224
chr3L	1671203	1671232	6.775
chr3L	1674031	1674060	5.848
chr3L	1679913	1679942	5.888
chr3L	1680030	1680059	5.837
chr3L	1681848	1681877	7.444
chr3L	1685855	1685884	24.012
chr3L	1694360	1694389	5.946
chr3L	1695728	1695757	5.313
chr3L	1701368	1701397	8.864
chr3L	1703372	1703401	26.388
chr3L	1703375	1703404	10.82
chr3L	1703845	1703874	7.514
chr3L	1705258	1705287	5.843
chr3L	1705649	1705678	5.033
chr3L	1717150	1717179	6.89
chr3L	1720089	1720118	5.604
chr3L	1722732	1722761	6.589
chr3L	1727248	1727277	8.005
chr3L	1737755	1737784	7.352
chr3L	1739112	1739141	24.571
chr3L	1739869	1739898	20.69
chr3L	1740757	1740786	6.925
chr3L	1740760	1740789	10.307
chr3L	1751265	1751294	7.844
chr3L	1767160	1767189	12.175
chr3L	1769675	1769704	5.297
chr3L	1773309	1773338	6.686
chr3L	1773733	1773762	16.169
chr3L	1778245	1778274	10.596
chr3L	1779892	1779921	14.015
chr3L	1781882	1781911	7.538
chr3L	1782070	1782099	5.111
chr3L	1782073	1782102	6.914
chr3L	1782842	1782871	5.094
chr3L	1785193	1785222	6.106
chr3L	1791358	1791387	5.722
chr3L	1796544	1796573	8.127
chr3L	1799836	1799865	7.301
chr3L	1803008	1803037	8.466
chr3L	1803577	1803606	5.03
chr3L	1804708	1804737	9.799
chr3L	1806524	1806553	6.126
chr3L	1809315	1809344	7.985
chr3L	1815148	1815177	5.983
chr3L	1819232	1819261	5.276
chr3L	1821985	1822014	5.06
chr3L	1825108	1825137	33.717
chr3L	1825111	1825140	12.894
chr3L	1826137	1826166	11.96
chr3L	1826340	1826369	17.203
chr3L	1831737	1831766	11.521
chr3L	1833252	1833281	5.008
chr3L	1833513	1833542	7.782
chr3L	1838045	1838074	16.056
chr3L	1838048	1838077	7.45
chr3L	1841464	1841493	18.279
chr3L	1841498	1841527	17.586
chr3L	1847168	1847197	5.726
chr3L	1851360	1851389	8.546
chr3L	1851363	1851392	13.374
chr3L	1864946	1864975	7.1
chr3L	1865557	1865586	15.029
chr3L	1865560	1865589	5.742
chr3L	1866235	1866264	10.803
chr3L	1874267	1874296	6.48
chr3L	1875393	1875422	5.01
chr3L	1876133	1876162	5.047
chr3L	1877247	1877276	13.602
chr3L	1878647	1878676	26.195
chr3L	1879480	1879509	6.388
chr3L	1882400	1882429	5.78
chr3L	1882699	1882728	22.643
chr3L	1882702	1882731	14.655
chr3L	1889563	1889592	5.556
chr3L	1891256	1891285	6.038
chr3L	1893034	1893063	12.202
chr3L	1893744	1893773	8.302
chr3L	1901711	1901740	25.688
chr3L	1901714	1901743	13.086
chr3L	1909843	1909872	7.959
chr3L	1909865	1909894	22.398
chr3L	1912997	1913026	5.018
chr3L	1917797	1917826	8.187
chr3L	1920323	1920352	5.756
chr3L	1922091	1922120	11.053
chr3L	1932487	1932516	7.938
chr3L	1936357	1936386	11.402
chr3L	1944157	1944186	7.75
chr3L	1953657	1953686	7.214
chr3L	1967983	1968012	13.597
chr3L	1971237	1971266	11.08
chr3L	1971629	1971658	9.024
chr3L	1973073	1973102	7.526
chr3L	1977990	1978019	11.474
chr3L	1978036	1978065	17.325
chr3L	1978052	1978081	22.206
chr3L	1985389	1985418	6.888
chr3L	1987301	1987330	6.755
chr3L	1990658	1990687	6.86
chr3L	1994982	1995011	15.317
chr3L	1999677	1999706	25.253
chr3L	2001340	2001369	6.283
chr3L	2001584	2001613	8.01
chr3L	2001618	2001647	20.508
chr3L	2006045	2006074	7.656
chr3L	2007344	2007373	5.535
chr3L	2011200	2011229	6.147
chr3L	2013037	2013066	5.885
chr3L	2016545	2016574	5.064
chr3L	2018467	2018496	28.489
chr3L	2018637	2018666	18.868
chr3L	2026666	2026695	6.346
chr3L	2028626	2028655	22.743
chr3L	2031389	2031418	10.019
chr3L	2034454	2034483	25.688
chr3L	2035900	2035929	8.187
chr3L	2035903	2035932	32.733
chr3L	2039782	2039811	5.044
chr3L	2042788	2042817	5.613
chr3L	2045938	2045967	7.099
chr3L	2046318	2046347	8.168
chr3L	2046327	2046356	6.74
chr3L	2053428	2053457	6.193
chr3L	2059777	2059806	8.793
chr3L	2081918	2081947	7.196
chr3L	2085370	2085399	6.965
chr3L	2085874	2085903	6.43
chr3L	2086513	2086542	5.112
chr3L	2090162	2090191	8.865
chr3L	2090919	2090948	9.738
chr3L	2100069	2100098	7.009
chr3L	2101441	2101470	6.254
chr3L	2107836	2107865	5.703
chr3L	2122730	2122759	9.139
chr3L	2122733	2122762	5.451
chr3L	2135085	2135114	6.494
chr3L	2137697	2137726	5.782
chr3L	2143088	2143117	10.194
chr3L	2146304	2146333	9.205
chr3L	2150915	2150944	6.236
chr3L	2150918	2150947	31.084
chr3L	2159888	2159917	11.115
chr3L	2165482	2165511	7.648
chr3L	2165506	2165535	5.111
chr3L	2166623	2166652	5.926
chr3L	2178785	2178814	20.406
chr3L	2198523	2198552	5.706
chr3L	2199410	2199439	19.613
chr3L	2199431	2199460	8.667
chr3L	2201924	2201953	29.559
chr3L	2204201	2204230	12.161
chr3L	2204204	2204233	21.727
chr3L	2206769	2206798	5.968
chr3L	2206784	2206813	25.051
chr3L	2206787	2206816	5.968
chr3L	2208413	2208442	17.195
chr3L	2209562	2209591	15.807
chr3L	2217642	2217671	25.157
chr3L	2217645	2217674	5.782
chr3L	2220822	2220851	28.501
chr3L	2223813	2223842	21.194
chr3L	2224412	2224441	19.878
chr3L	2225032	2225061	10.961
chr3L	2226907	2226936	8.021
chr3L	2227594	2227623	5.032
chr3L	2228057	2228086	5.209
chr3L	2230867	2230896	6.51
chr3L	2231573	2231602	7.329
chr3L	2237700	2237729	7.421
chr3L	2239441	2239470	10.94
chr3L	2239444	2239473	5.485
chr3L	2242943	2242972	6.216
chr3L	2247610	2247639	5.36
chr3L	2249714	2249743	24.781
chr3L	2249717	2249746	7.383
chr3L	2250036	2250065	5
chr3L	2251429	2251458	10.064
chr3L	2256611	2256640	10.681
chr3L	2261549	2261578	8.078
chr3L	2275513	2275542	18.825
chr3L	2281573	2281602	10.907
chr3L	2282290	2282319	16.956
chr3L	2285206	2285235	31.267
chr3L	2285910	2285939	12.126
chr3L	2285913	2285942	22.416
chr3L	2289714	2289743	17.204
chr3L	2289717	2289746	5.319
chr3L	2294808	2294837	24.109
chr3L	2295883	2295912	5.42
chr3L	2296229	2296258	11.666
chr3L	2297213	2297242	18.726
chr3L	2299390	2299419	10.576
chr3L	2300023	2300052	5.01
chr3L	2303702	2303731	17.54
chr3L	2304023	2304052	9.128
chr3L	2305587	2305616	14.834
chr3L	2310197	2310226	7.092
chr3L	2311264	2311293	5.481
chr3L	2311267	2311296	25.455
chr3L	2313541	2313570	20.078
chr3L	2314832	2314861	8.201
chr3L	2314835	2314864	20.231
chr3L	2316304	2316333	6.51
chr3L	2317830	2317859	9.101
chr3L	2318661	2318690	10.292
chr3L	2320993	2321022	5.345
chr3L	2322196	2322225	32.894
chr3L	2325093	2325122	28.703
chr3L	2330558	2330587	27.56
chr3L	2330596	2330625	5.878
chr3L	2334108	2334137	7.379
chr3L	2334923	2334952	11.506
chr3L	2335134	2335163	20.246
chr3L	2338662	2338691	12.476
chr3L	2340349	2340378	21.137
chr3L	2340352	2340381	6.724
chr3L	2344495	2344524	13.336
chr3L	2346962	2346991	10.266
chr3L	2346965	2346994	13.221
chr3L	2350636	2350665	9.18
chr3L	2351536	2351565	9.807
chr3L	2351707	2351736	26.276
chr3L	2353672	2353701	12.706
chr3L	2365473	2365502	8.244
chr3L	2365476	2365505	28.822
chr3L	2367517	2367546	14.116
chr3L	2367576	2367605	14.733
chr3L	2371516	2371545	5.884
chr3L	2388718	2388747	16.55
chr3L	2389127	2389156	8.398
chr3L	2394489	2394518	7.462
chr3L	2397981	2398010	6.504
chr3L	2399380	2399409	5.296
chr3L	2400826	2400855	9.645
chr3L	2401615	2401644	6.658
chr3L	2407825	2407854	10.623
chr3L	2410795	2410824	7.523
chr3L	2410948	2410977	28.604
chr3L	2415625	2415654	8.399
chr3L	2420783	2420812	21.996
chr3L	2426287	2426316	14.34
chr3L	2426337	2426366	9.913
chr3L	2427293	2427322	21.31
chr3L	2427773	2427802	16.27
chr3L	2435332	2435361	10.487
chr3L	2437897	2437926	7.001
chr3L	2442825	2442854	5.023
chr3L	2445923	2445952	5.519
chr3L	2446250	2446279	29.967
chr3L	2446359	2446388	7.477
chr3L	2448290	2448319	6.868
chr3L	2464223	2464252	5.131
chr3L	2465512	2465541	5.101
chr3L	2472558	2472587	20.816
chr3L	2483679	2483708	7.154
chr3L	2485872	2485901	9.84
chr3L	2485875	2485904	23.823
chr3L	2485897	2485926	9.682
chr3L	2485955	2485984	7.171
chr3L	2486952	2486981	23.826
chr3L	2498021	2498050	6.197
chr3L	2508244	2508273	5.581
chr3L	2515062	2515091	15.706
chr3L	2516347	2516376	34.128
chr3L	2517194	2517223	6.451
chr3L	2518031	2518060	21.144
chr3L	2520493	2520522	9.658
chr3L	2520516	2520545	17.35
chr3L	2525326	2525355	5.509
chr3L	2526616	2526645	8.137
chr3L	2527931	2527960	14.602
chr3L	2528062	2528091	18.498
chr3L	2531152	2531181	8.698
chr3L	2531846	2531875	5.555
chr3L	2531983	2532012	7.878
chr3L	2537739	2537768	22.194
chr3L	2556712	2556741	10.152
chr3L	2557457	2557486	7.432
chr3L	2559995	2560024	9.305
chr3L	2563641	2563670	7.971
chr3L	2565792	2565821	13.443
chr3L	2576143	2576172	5.916
chr3L	2588555	2588584	9.007
chr3L	2593232	2593261	5.7
chr3L	2603000	2603029	6.505
chr3L	2608661	2608690	14.338
chr3L	2608997	2609026	21.815
chr3L	2610963	2610992	5.358
chr3L	2613162	2613191	6.501
chr3L	2614264	2614293	8.375
chr3L	2616626	2616655	8.899
chr3L	2616629	2616658	16.619
chr3L	2617944	2617973	5.063
chr3L	2621826	2621855	26.899
chr3L	2623441	2623470	6.198
chr3L	2624767	2624796	5.251
chr3L	2627141	2627170	8.573
chr3L	2630135	2630164	9.304
chr3L	2630372	2630401	21.251
chr3L	2633785	2633814	5.21
chr3L	2639801	2639830	6.428
chr3L	2642393	2642422	7.117
chr3L	2642400	2642429	8.946
chr3L	2643886	2643915	26.308
chr3L	2644016	2644045	5.837
chr3L	2644019	2644048	21.407
chr3L	2644573	2644602	7.217
chr3L	2647663	2647692	11.085
chr3L	2647666	2647695	9.083
chr3L	2648192	2648221	14.472
chr3L	2658231	2658260	7.349
chr3L	2662993	2663022	6.104
chr3L	2668801	2668830	13.64
chr3L	2670119	2670148	16.966
chr3L	2673959	2673988	16.493
chr3L	2673962	2673991	25.058
chr3L	2674623	2674652	10.675
chr3L	2682735	2682764	5.766
chr3L	2683369	2683398	15.071
chr3L	2684322	2684351	12.567
chr3L	2684325	2684354	24.302
chr3L	2689602	2689631	11.8
chr3L	2689622	2689651	11.54
chr3L	2689625	2689654	7.966
chr3L	2693321	2693350	5.215
chr3L	2694491	2694520	7.173
chr3L	2694494	2694523	24.443
chr3L	2694527	2694556	19.218
chr3L	2697049	2697078	8.791
chr3L	2697052	2697081	31
chr3L	2697150	2697179	5.593
chr3L	2702129	2702158	6.66
chr3L	2702541	2702570	7.695
chr3L	2705488	2705517	21.657
chr3L	2707397	2707426	7.981
chr3L	2714582	2714611	7.637
chr3L	2715472	2715501	11.258
chr3L	2718668	2718697	10.926
chr3L	2719939	2719968	12.65
chr3L	2725311	2725340	26.788
chr3L	2725670	2725699	13.012
chr3L	2731486	2731515	18.341
chr3L	2733180	2733209	5.956
chr3L	2738484	2738513	29.04
chr3L	2739875	2739904	6.287
chr3L	2741091	2741120	29.146
chr3L	2741094	2741123	9.764
chr3L	2742762	2742791	7.994
chr3L	2747524	2747553	5.426
chr3L	2750281	2750310	17.055
chr3L	2753297	2753326	6.137
chr3L	2755126	2755155	6.648
chr3L	2758579	2758608	5.229
chr3L	2758724	2758753	5.878
chr3L	2764279	2764308	5.744
chr3L	2788480	2788509	7.363
chr3L	2796087	2796116	30.085
chr3L	2796090	2796119	14.323
chr3L	2796999	2797028	11.682
chr3L	2816779	2816808	11.565
chr3L	2817461	2817490	6.785
chr3L	2818328	2818357	9.583
chr3L	2823182	2823211	5.486
chr3L	2824622	2824651	5.431
chr3L	2826917	2826946	29.013
chr3L	2828912	2828941	15.534
chr3L	2830275	2830304	5.939
chr3L	2834895	2834924	8.178
chr3L	2839517	2839546	7.659
chr3L	2844641	2844670	19.981
chr3L	2863069	2863098	19.482
chr3L	2864022	2864051	5.046
chr3L	2867148	2867177	5.51
chr3L	2880545	2880574	6.274
chr3L	2885180	2885209	6.051
chr3L	2885310	2885339	9.268
chr3L	2887434	2887463	5.632
chr3L	2889600	2889629	14.551
chr3L	2894337	2894366	5.996
chr3L	2894340	2894369	7.113
chr3L	2895098	2895127	14.9
chr3L	2895101	2895130	7.503
chr3L	2900560	2900589	31.75
chr3L	2900563	2900592	8.108
chr3L	2902485	2902514	6.052
chr3L	2906906	2906935	24.92
chr3L	2907633	2907662	28.469
chr3L	2907636	2907665	19.701
chr3L	2909521	2909550	18.99
chr3L	2910624	2910653	7.228
chr3L	2914428	2914457	5.731
chr3L	2916858	2916887	7.629
chr3L	2917104	2917133	18.274
chr3L	2917107	2917136	5.094
chr3L	2923499	2923528	6.589
chr3L	2942655	2942684	11.208
chr3L	2942658	2942687	21.086
chr3L	2944713	2944742	18.346
chr3L	2950835	2950864	10.904
chr3L	2965090	2965119	23.704
chr3L	2965635	2965664	6.465
chr3L	2975341	2975370	6.411
chr3L	2984484	2984513	19.019
chr3L	2985051	2985080	12.086
chr3L	2985054	2985083	10.917
chr3L	2986592	2986621	16.571
chr3L	2986670	2986699	8.571
chr3L	2988716	2988745	18.447
chr3L	2994356	2994385	5.628
chr3L	2996016	2996045	15.001
chr3L	2996750	2996779	7.334
chr3L	3001781	3001810	10.802
chr3L	3003610	3003639	17.706
chr3L	3006548	3006577	12.545
chr3L	3006551	3006580	22.1
chr3L	3006559	3006588	8.255
chr3L	3008604	3008633	6.573
chr3L	3017732	3017761	7.366
chr3L	3020645	3020674	25.596
chr3L	3023760	3023789	5.476
chr3L	3029605	3029634	12.51
chr3L	3030608	3030637	6.322
chr3L	3032678	3032707	20.685
chr3L	3032681	3032710	22.536
chr3L	3046524	3046553	5.116
chr3L	3046834	3046863	5.648
chr3L	3047727	3047756	7.471
chr3L	3056480	3056509	8.308
chr3L	3072558	3072587	8.498
chr3L	3077008	3077037	13.169
chr3L	3081510	3081539	8.795
chr3L	3083425	3083454	5.017
chr3L	3084139	3084168	5.426
chr3L	3086159	3086188	5.613
chr3L	3087139	3087168	7.863
chr3L	3094152	3094181	8.209
chr3L	3100479	3100508	14.535
chr3L	3104544	3104573	15.191
chr3L	3109082	3109111	10.141
chr3L	3109085	3109114	6.819
chr3L	3111012	3111041	6.471
chr3L	3115423	3115452	6.777
chr3L	3123130	3123159	5.057
chr3L	3123133	3123162	23.197
chr3L	3129246	3129275	7.275
chr3L	3129249	3129278	6.064
chr3L	3133043	3133072	5.305
chr3L	3137172	3137201	24.277
chr3L	3137175	3137204	8.867
chr3L	3139025	3139054	7.32
chr3L	3140076	3140105	5.533
chr3L	3141112	3141141	9.339
chr3L	3142693	3142722	12.78
chr3L	3142921	3142950	6.537
chr3L	3147981	3148010	5.947
chr3L	3150728	3150757	6.299
chr3L	3155212	3155241	5.183
chr3L	3155969	3155998	7.556
chr3L	3157801	3157830	7.336
chr3L	3157851	3157880	8.286
chr3L	3158195	3158224	7.511
chr3L	3158229	3158258	7.146
chr3L	3163472	3163501	7.185
chr3L	3164615	3164644	6.47
chr3L	3166569	3166598	5.828
chr3L	3169667	3169696	5.066
chr3L	3169948	3169977	5.75
chr3L	3189646	3189675	5.971
chr3L	3190852	3190881	7.683
chr3L	3193930	3193959	5.642
chr3L	3197649	3197678	5.107
chr3L	3201252	3201281	7.671
chr3L	3202399	3202428	5.126
chr3L	3204438	3204467	9.271
chr3L	3216838	3216867	6.697
chr3L	3218596	3218625	6.091
chr3L	3219429	3219458	6.013
chr3L	3222821	3222850	7.531
chr3L	3225885	3225914	5.38
chr3L	3238691	3238720	5.911
chr3L	3241109	3241138	11.882
chr3L	3241866	3241895	5.241
chr3L	3241874	3241903	7.009
chr3L	3242835	3242864	6.045
chr3L	3244627	3244656	21.906
chr3L	3247928	3247957	8.104
chr3L	3247999	3248028	16.01
chr3L	3253219	3253248	6.398
chr3L	3255940	3255969	15.855
chr3L	3260412	3260441	5.942
chr3L	3260415	3260444	21.3
chr3L	3261333	3261362	5.501
chr3L	3265882	3265911	5.821
chr3L	3266052	3266081	8.925
chr3L	3267749	3267778	7.156
chr3L	3268721	3268750	10.418
chr3L	3288207	3288236	12.245
chr3L	3288210	3288239	5.058
chr3L	3291193	3291222	13.095
chr3L	3292494	3292523	10.422
chr3L	3292497	3292526	14.178
chr3L	3294520	3294549	22.203
chr3L	3294523	3294552	12.153
chr3L	3295008	3295037	6.686
chr3L	3299324	3299353	10.198
chr3L	3299981	3300010	10.454
chr3L	3300371	3300400	7.579
chr3L	3307955	3307984	8.217
chr3L	3309183	3309212	5.707
chr3L	3309855	3309884	5.353
chr3L	3312703	3312732	8.951
chr3L	3314667	3314696	9.016
chr3L	3315839	3315868	6.203
chr3L	3321054	3321083	8.285
chr3L	3325207	3325236	5.052
chr3L	3347679	3347708	8.485
chr3L	3349934	3349963	5.405
chr3L	3353454	3353483	5.51
chr3L	3355070	3355099	5.237
chr3L	3369676	3369705	5.118
chr3L	3372184	3372213	5.117
chr3L	3375574	3375603	12.079
chr3L	3377185	3377214	5.175
chr3L	3379203	3379232	5.672
chr3L	3380293	3380322	5.237
chr3L	3388012	3388041	8.567
chr3L	3392291	3392320	5.054
chr3L	3393435	3393464	6.049
chr3L	3404080	3404109	5.963
chr3L	3406241	3406270	33.1
chr3L	3410986	3411015	7.804
chr3L	3414242	3414271	6.907
chr3L	3414432	3414461	6.4
chr3L	3419478	3419507	10.035
chr3L	3422557	3422586	6.128
chr3L	3424667	3424696	6.014
chr3L	3424768	3424797	20.174
chr3L	3429213	3429242	5.697
chr3L	3432433	3432462	23.815
chr3L	3433286	3433315	15.913
chr3L	3454118	3454147	5.26
chr3L	3458492	3458521	5.082
chr3L	3460310	3460339	8.917
chr3L	3462666	3462695	8.573
chr3L	3464683	3464712	5.521
chr3L	3476288	3476317	27.719
chr3L	3477066	3477095	8.529
chr3L	3478332	3478361	19.565
chr3L	3479109	3479138	7.675
chr3L	3488092	3488121	17.157
chr3L	3488095	3488124	13.63
chr3L	3490027	3490056	14.476
chr3L	3492262	3492291	12.705
chr3L	3494517	3494546	6.441
chr3L	3495435	3495464	32.043
chr3L	3497178	3497207	7.343
chr3L	3497181	3497210	6.837
chr3L	3498629	3498658	13.869
chr3L	3498632	3498661	8.973
chr3L	3501691	3501720	6.387
chr3L	3507821	3507850	9.076
chr3L	3517898	3517927	6.899
chr3L	3520630	3520659	6.582
chr3L	3523172	3523201	8.743
chr3L	3524955	3524984	8.651
chr3L	3525561	3525590	5.251
chr3L	3526497	3526526	7.157
chr3L	3526673	3526702	7.07
chr3L	3528978	3529007	5.33
chr3L	3537290	3537319	24.53
chr3L	3539864	3539893	13.754
chr3L	3541519	3541548	25.418
chr3L	3545009	3545038	13.444
chr3L	3549734	3549763	8.461
chr3L	3549737	3549766	19.301
chr3L	3557063	3557092	6.804
chr3L	3561129	3561158	6.201
chr3L	3563889	3563918	12.069
chr3L	3567861	3567890	7.163
chr3L	3574032	3574061	5.465
chr3L	3574167	3574196	6.233
chr3L	3579217	3579246	5.182
chr3L	3585903	3585932	31.313
chr3L	3593287	3593316	7.627
chr3L	3598458	3598487	8.245
chr3L	3606916	3606945	14.078
chr3L	3606919	3606948	23.966
chr3L	3614690	3614719	23.796
chr3L	3615529	3615558	8.91
chr3L	3619729	3619758	5.56
chr3L	3627402	3627431	5.892
chr3L	3628190	3628219	8.228
chr3L	3630188	3630217	7.112
chr3L	3633115	3633144	6.147
chr3L	3633152	3633181	7.578
chr3L	3635875	3635904	5.089
chr3L	3635936	3635965	18.578
chr3L	3635939	3635968	22.506
chr3L	3635947	3635976	11.79
chr3L	3643229	3643258	8.833
chr3L	3647691	3647720	13.599
chr3L	3657519	3657548	8.159
chr3L	3668213	3668242	10.852
chr3L	3680409	3680438	9.946
chr3L	3680432	3680461	13.931
chr3L	3680621	3680650	7.854
chr3L	3680859	3680888	6.171
chr3L	3684620	3684649	13.545
chr3L	3684671	3684700	5.721
chr3L	3685891	3685920	19.917
chr3L	3688010	3688039	7.972
chr3L	3692875	3692904	7.48
chr3L	3694075	3694104	5.344
chr3L	3695011	3695040	5.113
chr3L	3700430	3700459	6.97
chr3L	3707512	3707541	8.356
chr3L	3709772	3709801	5.181
chr3L	3713606	3713635	9.46
chr3L	3714487	3714516	5.205
chr3L	3718396	3718425	6.602
chr3L	3719690	3719719	5.008
chr3L	3719952	3719981	19.118
chr3L	3722427	3722456	6.549
chr3L	3724402	3724431	23.846
chr3L	3727032	3727061	19.072
chr3L	3727224	3727253	5.309
chr3L	3727227	3727256	22.563
chr3L	3731806	3731835	29.522
chr3L	3736996	3737025	5.134
chr3L	3737228	3737257	5.341
chr3L	3744578	3744607	13.714
chr3L	3746354	3746383	5.602
chr3L	3753417	3753446	5.142
chr3L	3753657	3753686	28.344
chr3L	3753660	3753689	11.069
chr3L	3757491	3757520	8.266
chr3L	3760403	3760432	7.425
chr3L	3763427	3763456	27.555
chr3L	3763430	3763459	11.005
chr3L	3763982	3764011	15.296
chr3L	3773369	3773398	9.972
chr3L	3773372	3773401	30.648
chr3L	3774201	3774230	12.328
chr3L	3776192	3776221	5.167
chr3L	3779833	3779862	8.943
chr3L	3779969	3779998	11.875
chr3L	3781861	3781890	5.876
chr3L	3784118	3784147	6.656
chr3L	3785254	3785283	5.693
chr3L	3787989	3788018	5.426
chr3L	3791088	3791117	5.407
chr3L	3791253	3791282	5.096
chr3L	3794889	3794918	13.791
chr3L	3795859	3795888	18.673
chr3L	3797774	3797803	7.637
chr3L	3799676	3799705	7.042
chr3L	3806047	3806076	6.271
chr3L	3818033	3818062	8.541
chr3L	3827267	3827296	18.443
chr3L	3831317	3831346	13.441
chr3L	3831778	3831807	6.939
chr3L	3838543	3838572	7.018
chr3L	3838642	3838671	5.84
chr3L	3840310	3840339	16.292
chr3L	3844016	3844045	14.433
chr3L	3845987	3846016	7.03
chr3L	3847085	3847114	10.628
chr3L	3848751	3848780	6.427
chr3L	3854541	3854570	5.492
chr3L	3860218	3860247	5.398
chr3L	3877823	3877852	9.538
chr3L	3903407	3903436	8.866
chr3L	3903821	3903850	5.529
chr3L	3904266	3904295	5.143
chr3L	3904902	3904931	6.821
chr3L	3907287	3907316	8.22
chr3L	3912328	3912357	12.703
chr3L	3912349	3912378	11.916
chr3L	3912352	3912381	21.827
chr3L	3917088	3917117	22.592
chr3L	3917091	3917120	11.933
chr3L	3920276	3920305	12.647
chr3L	3920279	3920308	27.24
chr3L	3922847	3922876	5.137
chr3L	3924427	3924456	18.598
chr3L	3926200	3926229	20.067
chr3L	3929780	3929809	11.735
chr3L	3930588	3930617	22.552
chr3L	3933316	3933345	17.896
chr3L	3934237	3934266	15.632
chr3L	3934240	3934269	10.413
chr3L	3934401	3934430	27.341
chr3L	3935105	3935134	10.627
chr3L	3935594	3935623	7.776
chr3L	3937705	3937734	6.141
chr3L	3942220	3942249	6.82
chr3L	3945384	3945413	7.297
chr3L	3948223	3948252	6.716
chr3L	3949037	3949066	5.582
chr3L	3970128	3970157	28.306
chr3L	3973237	3973266	6.504
chr3L	3978738	3978767	5.19
chr3L	3983092	3983121	7.397
chr3L	3986060	3986089	5.09
chr3L	3987108	3987137	7.31
chr3L	3987343	3987372	5.075
chr3L	3987487	3987516	6.809
chr3L	3994393	3994422	24.222
chr3L	3997000	3997029	5.271
chr3L	3997213	3997242	10.849
chr3L	4000368	4000397	7.741
chr3L	4003619	4003648	12.495
chr3L	4004425	4004454	5.829
chr3L	4006325	4006354	9.647
chr3L	4029248	4029277	6.029
chr3L	4030352	4030381	7.849
chr3L	4031203	4031232	8.405
chr3L	4044893	4044922	8.501
chr3L	4044896	4044925	18.922
chr3L	4056735	4056764	26.195
chr3L	4056870	4056899	6.186
chr3L	4066964	4066993	10.314
chr3L	4068582	4068611	8.809
chr3L	4069781	4069810	5.592
chr3L	4071931	4071960	12.679
chr3L	4075400	4075429	12.112
chr3L	4083374	4083403	6.547
chr3L	4086764	4086793	5.341
chr3L	4088440	4088469	5.507
chr3L	4089346	4089375	9.715
chr3L	4090046	4090075	8.269
chr3L	4093663	4093692	6.133
chr3L	4093716	4093745	9.587
chr3L	4096016	4096045	6.344
chr3L	4097707	4097736	7.205
chr3L	4098890	4098919	5.148
chr3L	4107392	4107421	10.039
chr3L	4123516	4123545	6.271
chr3L	4123993	4124022	9.699
chr3L	4133689	4133718	5.841
chr3L	4137485	4137514	5.212
chr3L	4138656	4138685	13.093
chr3L	4149633	4149662	8.163
chr3L	4150840	4150869	5.807
chr3L	4151337	4151366	6.534
chr3L	4156449	4156478	6.941
chr3L	4156850	4156879	8
chr3L	4157406	4157435	9.835
chr3L	4164565	4164594	5.329
chr3L	4165938	4165967	17.559
chr3L	4171378	4171407	8.783
chr3L	4173462	4173491	8.222
chr3L	4178722	4178751	8.065
chr3L	4178916	4178945	5.124
chr3L	4181653	4181682	5.751
chr3L	4181656	4181685	5.011
chr3L	4186865	4186894	13.53
chr3L	4189624	4189653	6.623
chr3L	4191465	4191494	6.74
chr3L	4192035	4192064	5.828
chr3L	4200043	4200072	6.107
chr3L	4204103	4204132	5.534
chr3L	4206818	4206847	5.939
chr3L	4213624	4213653	15.539
chr3L	4213672	4213701	9.719
chr3L	4215187	4215216	7.108
chr3L	4220205	4220234	5.459
chr3L	4222345	4222374	5.173
chr3L	4237686	4237715	8.843
chr3L	4239904	4239933	5.144
chr3L	4241555	4241584	5.941
chr3L	4245222	4245251	8.654
chr3L	4249398	4249427	7.096
chr3L	4260748	4260777	7.719
chr3L	4266269	4266298	5.303
chr3L	4270173	4270202	5.722
chr3L	4273884	4273913	6.98
chr3L	4277268	4277297	6.137
chr3L	4288830	4288859	11.024
chr3L	4296381	4296410	9.718
chr3L	4296426	4296455	15.315
chr3L	4299257	4299286	8.785
chr3L	4306131	4306160	28.181
chr3L	4308253	4308282	9.233
chr3L	4308273	4308302	6.894
chr3L	4312619	4312648	6.883
chr3L	4315401	4315430	5.863
chr3L	4320403	4320432	6.954
chr3L	4320406	4320435	12.819
chr3L	4322070	4322099	10.055
chr3L	4329487	4329516	5.769
chr3L	4339579	4339608	5.676
chr3L	4348050	4348079	19.767
chr3L	4373843	4373872	8.744
chr3L	4375249	4375278	24.864
chr3L	4375252	4375281	11.412
chr3L	4375595	4375624	22.027
chr3L	4377096	4377125	13.301
chr3L	4377099	4377128	5.853
chr3L	4378759	4378788	6.243
chr3L	4381257	4381286	5.439
chr3L	4382614	4382643	6.114
chr3L	4392138	4392167	25.149
chr3L	4392141	4392170	5.073
chr3L	4400674	4400703	6.521
chr3L	4404862	4404891	5.119
chr3L	4409778	4409807	7.265
chr3L	4414837	4414866	5.651
chr3L	4416002	4416031	8.092
chr3L	4416860	4416889	6.932
chr3L	4417297	4417326	6.706
chr3L	4417649	4417678	7.334
chr3L	4424047	4424076	6.035
chr3L	4424196	4424225	18.477
chr3L	4424211	4424240	14.558
chr3L	4424327	4424356	6.839
chr3L	4425173	4425202	5.754
chr3L	4426400	4426429	5.76
chr3L	4427467	4427496	7.88
chr3L	4428427	4428456	6.564
chr3L	4431781	4431810	16.996
chr3L	4431784	4431813	11.516
chr3L	4435581	4435610	11.4
chr3L	4436020	4436049	26.333
chr3L	4436263	4436292	9.738
chr3L	4439967	4439996	14.523
chr3L	4439970	4439999	32.656
chr3L	4444423	4444452	15.519
chr3L	4448130	4448159	5.591
chr3L	4449404	4449433	5.006
chr3L	4449641	4449670	9.353
chr3L	4451157	4451186	5.006
chr3L	4451394	4451423	9.353
chr3L	4455587	4455616	10.795
chr3L	4459609	4459638	7.327
chr3L	4469320	4469349	9.16
chr3L	4475721	4475750	7.485
chr3L	4481235	4481264	6.306
chr3L	4487144	4487173	5.257
chr3L	4491029	4491058	9.388
chr3L	4491117	4491146	11.984
chr3L	4495025	4495054	11.037
chr3L	4495028	4495057	6.578
chr3L	4495332	4495361	5.508
chr3L	4496590	4496619	26.027
chr3L	4499106	4499135	8.326
chr3L	4499296	4499325	9.445
chr3L	4502836	4502865	8.573
chr3L	4502890	4502919	5.106
chr3L	4503418	4503447	5.224
chr3L	4510056	4510085	9.231
chr3L	4512479	4512508	5.539
chr3L	4515211	4515240	9.365
chr3L	4515773	4515802	8.02
chr3L	4516543	4516572	8.461
chr3L	4518627	4518656	11.465
chr3L	4522332	4522361	6.375
chr3L	4522335	4522364	12.852
chr3L	4525369	4525398	22.947
chr3L	4526450	4526479	5.798
chr3L	4532121	4532150	5.997
chr3L	4534602	4534631	6.326
chr3L	4535097	4535126	28.288
chr3L	4535570	4535599	23.007
chr3L	4536739	4536768	8.491
chr3L	4537437	4537466	6.374
chr3L	4537577	4537606	5.291
chr3L	4537610	4537639	5.056
chr3L	4538028	4538057	8.278
chr3L	4545258	4545287	8.217
chr3L	4545666	4545695	8.186
chr3L	4545838	4545867	5.452
chr3L	4551755	4551784	5.625
chr3L	4557383	4557412	5.486
chr3L	4562057	4562086	29.592
chr3L	4562060	4562089	9.412
chr3L	4562120	4562149	10.055
chr3L	4564275	4564304	6.808
chr3L	4564786	4564815	23.152
chr3L	4564890	4564919	7.253
chr3L	4566410	4566439	7.319
chr3L	4566458	4566487	19.482
chr3L	4569773	4569802	9.184
chr3L	4573651	4573680	18.243
chr3L	4580743	4580772	22.421
chr3L	4584800	4584829	9.149
chr3L	4584950	4584979	6.934
chr3L	4584953	4584982	15.163
chr3L	4586655	4586684	8.416
chr3L	4593228	4593257	7.832
chr3L	4600086	4600115	7.154
chr3L	4600587	4600616	6.077
chr3L	4602606	4602635	5.076
chr3L	4606764	4606793	6.181
chr3L	4610458	4610487	6.66
chr3L	4615426	4615455	7.972
chr3L	4627704	4627733	5.14
chr3L	4633790	4633819	18.211
chr3L	4634683	4634712	6.246
chr3L	4634686	4634715	12.029
chr3L	4646462	4646491	16.821
chr3L	4652296	4652325	5.955
chr3L	4653067	4653096	6.598
chr3L	4655822	4655851	14.515
chr3L	4655825	4655854	8.004
chr3L	4660804	4660833	6.219
chr3L	4660807	4660836	30.911
chr3L	4664850	4664879	8.134
chr3L	4665464	4665493	5.698
chr3L	4680863	4680892	14.143
chr3L	4682940	4682969	17.179
chr3L	4685198	4685227	8.328
chr3L	4685872	4685901	6.684
chr3L	4699973	4700002	18.304
chr3L	4700005	4700034	5.891
chr3L	4700014	4700043	7.934
chr3L	4702396	4702425	16.188
chr3L	4702431	4702460	11.858
chr3L	4707801	4707830	7.323
chr3L	4708500	4708529	7.241
chr3L	4711151	4711180	9.288
chr3L	4714783	4714812	6.463
chr3L	4716559	4716588	6.094
chr3L	4716562	4716591	18.531
chr3L	4722424	4722453	14.708
chr3L	4725581	4725610	13.524
chr3L	4730342	4730371	29.093
chr3L	4730345	4730374	6.509
chr3L	4731790	4731819	8.382
chr3L	4732988	4733017	18.398
chr3L	4735435	4735464	5.177
chr3L	4735870	4735899	13.836
chr3L	4736518	4736547	6.51
chr3L	4737043	4737072	7.423
chr3L	4737046	4737075	7.11
chr3L	4738206	4738235	8.929
chr3L	4740895	4740924	25.536
chr3L	4743299	4743328	6.003
chr3L	4752587	4752616	6.828
chr3L	4752665	4752694	7.217
chr3L	4754620	4754649	9.422
chr3L	4761905	4761934	21.429
chr3L	4767546	4767575	11.816
chr3L	4767549	4767578	22.836
chr3L	4768036	4768065	9.278
chr3L	4774230	4774259	6.915
chr3L	4774938	4774967	9.838
chr3L	4776742	4776771	22.767
chr3L	4778427	4778456	9.99
chr3L	4779198	4779227	8.217
chr3L	4779696	4779725	6.105
chr3L	4779943	4779972	7.642
chr3L	4779946	4779975	21.078
chr3L	4782958	4782987	20.757
chr3L	4787878	4787907	5.813
chr3L	4794443	4794472	7.823
chr3L	4797320	4797349	9.085
chr3L	4798435	4798464	5.118
chr3L	4799154	4799183	9.843
chr3L	4800081	4800110	27.576
chr3L	4805402	4805431	5.743
chr3L	4814022	4814051	5.47
chr3L	4814813	4814842	6.389
chr3L	4815562	4815591	6.939
chr3L	4820523	4820552	6.13
chr3L	4831894	4831923	14.899
chr3L	4831897	4831926	5.21
chr3L	4832325	4832354	5.282
chr3L	4835813	4835842	8.581
chr3L	4835851	4835880	21.23
chr3L	4839373	4839402	9.329
chr3L	4854565	4854594	6.79
chr3L	4858543	4858572	5.527
chr3L	4861069	4861098	7.147
chr3L	4861802	4861831	12.107
chr3L	4865074	4865103	7.16
chr3L	4867109	4867138	6.432
chr3L	4867953	4867982	6.102
chr3L	4893140	4893169	10.082
chr3L	4894098	4894127	6.251
chr3L	4894191	4894220	5.254
chr3L	4897163	4897192	5.337
chr3L	4900305	4900334	5.261
chr3L	4909056	4909085	7.151
chr3L	4910293	4910322	19.936
chr3L	4911516	4911545	8.18
chr3L	4913575	4913604	5.748
chr3L	4916989	4917018	8.072
chr3L	4925314	4925343	22.449
chr3L	4935259	4935288	5.693
chr3L	4936041	4936070	5.711
chr3L	4936352	4936381	22.016
chr3L	4943627	4943656	5.329
chr3L	4952677	4952706	8.819
chr3L	4952715	4952744	21.396
chr3L	4953218	4953247	5.698
chr3L	4965154	4965183	5.03
chr3L	4969716	4969745	5.562
chr3L	4970089	4970118	7.553
chr3L	4973426	4973455	5.649
chr3L	4975972	4976001	6.319
chr3L	4978580	4978609	5.474
chr3L	4979728	4979757	8.09
chr3L	4981613	4981642	6.132
chr3L	4984411	4984440	18.4
chr3L	4984414	4984443	10.229
chr3L	4993275	4993304	9.56
chr3L	4993658	4993687	7.101
chr3L	5003758	5003787	6.163
chr3L	5006308	5006337	29.427
chr3L	5006311	5006340	11.239
chr3L	5006915	5006944	6.322
chr3L	5007955	5007984	20.916
chr3L	5012959	5012988	5.263
chr3L	5025073	5025102	21.661
chr3L	5025308	5025337	10.02
chr3L	5027370	5027399	15.158
chr3L	5027523	5027552	20.822
chr3L	5027526	5027555	14.44
chr3L	5031689	5031718	12.596
chr3L	5044046	5044075	26.11
chr3L	5050362	5050391	6.444
chr3L	5051529	5051558	5.525
chr3L	5054112	5054141	8.97
chr3L	5055075	5055104	15.961
chr3L	5055639	5055668	28.102
chr3L	5058240	5058269	10.279
chr3L	5059734	5059763	7.639
chr3L	5061853	5061882	19.725
chr3L	5066977	5067006	11.237
chr3L	5066980	5067009	30.988
chr3L	5070391	5070420	6.602
chr3L	5073405	5073434	6.995
chr3L	5074262	5074291	30.199
chr3L	5074265	5074294	7.511
chr3L	5074938	5074967	5.834
chr3L	5075145	5075174	9.146
chr3L	5076660	5076689	7.488
chr3L	5076709	5076738	20.506
chr3L	5078839	5078868	8.232
chr3L	5079415	5079444	8.661
chr3L	5082878	5082907	10.397
chr3L	5089090	5089119	5.941
chr3L	5091745	5091774	8.729
chr3L	5094253	5094282	6.113
chr3L	5094286	5094315	11.309
chr3L	5094289	5094318	27.097
chr3L	5094401	5094430	5.944
chr3L	5094507	5094536	6.038
chr3L	5098990	5099019	7.191
chr3L	5099584	5099613	14.283
chr3L	5101471	5101500	7.14
chr3L	5103098	5103127	22.929
chr3L	5115747	5115776	8.798
chr3L	5116204	5116233	7.241
chr3L	5118699	5118728	17.963
chr3L	5121309	5121338	5.672
chr3L	5122380	5122409	18.884
chr3L	5122418	5122447	10.31
chr3L	5122421	5122450	23.448
chr3L	5126591	5126620	7.943
chr3L	5127548	5127577	5.595
chr3L	5132677	5132706	11.085
chr3L	5133062	5133091	5.842
chr3L	5133677	5133706	10.317
chr3L	5138069	5138098	7.309
chr3L	5139807	5139836	5.924
chr3L	5141935	5141964	6.413
chr3L	5142247	5142276	6.529
chr3L	5144887	5144916	7.038
chr3L	5156624	5156653	10.246
chr3L	5160111	5160140	5.243
chr3L	5162172	5162201	24.946
chr3L	5165003	5165032	17.791
chr3L	5165423	5165452	21.214
chr3L	5172937	5172966	7.424
chr3L	5173410	5173439	17.14
chr3L	5190778	5190807	6.883
chr3L	5198854	5198883	11.544
chr3L	5199700	5199729	7.994
chr3L	5203736	5203765	18.408
chr3L	5207686	5207715	22.989
chr3L	5208995	5209024	18.492
chr3L	5211801	5211830	5.581
chr3L	5212082	5212111	10.282
chr3L	5224188	5224217	22.23
chr3L	5224191	5224220	7.142
chr3L	5225255	5225284	7.239
chr3L	5226991	5227020	10.111
chr3L	5231658	5231687	10.938
chr3L	5231661	5231690	9.973
chr3L	5234848	5234877	23.8
chr3L	5235013	5235042	22.249
chr3L	5235016	5235045	6.272
chr3L	5236442	5236471	7.996
chr3L	5239150	5239179	18.257
chr3L	5254213	5254242	22.36
chr3L	5256277	5256306	11.476
chr3L	5258133	5258162	5.239
chr3L	5259822	5259851	19.467
chr3L	5262160	5262189	19.03
chr3L	5266070	5266099	6.63
chr3L	5266073	5266102	7.236
chr3L	5271019	5271048	7.333
chr3L	5273608	5273637	7.129
chr3L	5273866	5273895	5.526
chr3L	5278356	5278385	16.622
chr3L	5280967	5280996	11.332
chr3L	5283092	5283121	8.633
chr3L	5284125	5284154	20.044
chr3L	5290019	5290048	16.143
chr3L	5310391	5310420	10.221
chr3L	5319698	5319727	6.96
chr3L	5320246	5320275	14.827
chr3L	5320404	5320433	18.618
chr3L	5320503	5320532	11.484
chr3L	5322379	5322408	8.293
chr3L	5323297	5323326	25.601
chr3L	5323800	5323829	10.979
chr3L	5324177	5324206	6.36
chr3L	5324387	5324416	19.018
chr3L	5328912	5328941	11.409
chr3L	5328915	5328944	24.218
chr3L	5329422	5329451	7.872
chr3L	5331206	5331235	5.884
chr3L	5331599	5331628	6.39
chr3L	5334325	5334354	5.053
chr3L	5334328	5334357	25.629
chr3L	5348973	5349002	8.091
chr3L	5354716	5354745	8.068
chr3L	5358931	5358960	5.969
chr3L	5364054	5364083	7.308
chr3L	5364629	5364658	23.792
chr3L	5365952	5365981	5.34
chr3L	5373535	5373564	6.933
chr3L	5377015	5377044	19.14
chr3L	5377860	5377889	5.513
chr3L	5379453	5379482	5.357
chr3L	5380884	5380913	24.843
chr3L	5380887	5380916	12.37
chr3L	5385769	5385798	12.145
chr3L	5386490	5386519	20.952
chr3L	5394624	5394653	5.722
chr3L	5397578	5397607	9.293
chr3L	5397581	5397610	22.592
chr3L	5398133	5398162	6.273
chr3L	5398430	5398459	9.654
chr3L	5399046	5399075	11.645
chr3L	5401254	5401283	13.402
chr3L	5401257	5401286	27.762
chr3L	5403755	5403784	6.964
chr3L	5403758	5403787	22.498
chr3L	5404289	5404318	10.828
chr3L	5405934	5405963	7.225
chr3L	5406050	5406079	6.453
chr3L	5410109	5410138	18.1
chr3L	5412511	5412540	5.909
chr3L	5412876	5412905	6.911
chr3L	5414907	5414936	34.006
chr3L	5416822	5416851	6.618
chr3L	5421568	5421597	8.601
chr3L	5424728	5424757	6.556
chr3L	5426405	5426434	5.626
chr3L	5433704	5433733	10.223
chr3L	5436389	5436418	16.183
chr3L	5436392	5436421	13.607
chr3L	5438357	5438386	5.772
chr3L	5447012	5447041	34.006
chr3L	5449075	5449104	6.911
chr3L	5449440	5449469	5.909
chr3L	5467268	5467297	6.602
chr3L	5478162	5478191	12.706
chr3L	5479664	5479693	10.556
chr3L	5479667	5479696	25.384
chr3L	5486935	5486964	5.166
chr3L	5492601	5492630	7.025
chr3L	5493916	5493945	7.803
chr3L	5494705	5494734	23.58
chr3L	5496585	5496614	18.645
chr3L	5497526	5497555	6.822
chr3L	5499147	5499176	7.048
chr3L	5502565	5502594	18.032
chr3L	5502568	5502597	7.02
chr3L	5505144	5505173	7.508
chr3L	5510542	5510571	13.308
chr3L	5513872	5513901	21.159
chr3L	5518971	5519000	5.04
chr3L	5522608	5522637	16.627
chr3L	5524286	5524315	5.972
chr3L	5529041	5529070	15.74
chr3L	5533078	5533107	6.485
chr3L	5535582	5535611	5.578
chr3L	5536895	5536924	7.538
chr3L	5544500	5544529	10.277
chr3L	5549656	5549685	18.734
chr3L	5549659	5549688	7.237
chr3L	5556249	5556278	6.698
chr3L	5559350	5559379	7.011
chr3L	5561621	5561650	8.51
chr3L	5569052	5569081	5.839
chr3L	5569512	5569541	9.347
chr3L	5569589	5569618	5.869
chr3L	5569592	5569621	26.404
chr3L	5571705	5571734	24.876
chr3L	5577618	5577647	5.04
chr3L	5595362	5595391	6.81
chr3L	5596645	5596674	7.096
chr3L	5602219	5602248	26.367
chr3L	5606037	5606066	11.288
chr3L	5606213	5606242	5.843
chr3L	5606216	5606245	13.393
chr3L	5613047	5613076	6.856
chr3L	5613582	5613611	6.155
chr3L	5621424	5621453	5.002
chr3L	5622254	5622283	7.134
chr3L	5634421	5634450	5.055
chr3L	5634430	5634459	35.638
chr3L	5634433	5634462	8.444
chr3L	5636523	5636552	26.303
chr3L	5636526	5636555	5.45
chr3L	5647771	5647800	5.906
chr3L	5647812	5647841	6.715
chr3L	5647915	5647944	6.693
chr3L	5652009	5652038	24.076
chr3L	5652314	5652343	10.5
chr3L	5653735	5653764	8.689
chr3L	5658332	5658361	10.405
chr3L	5658493	5658522	16.792
chr3L	5660314	5660343	5.615
chr3L	5667076	5667105	5.457
chr3L	5671488	5671517	12.488
chr3L	5672534	5672563	22.759
chr3L	5672537	5672566	12.736
chr3L	5672579	5672608	24.894
chr3L	5676927	5676956	6.355
chr3L	5682680	5682709	26.587
chr3L	5682683	5682712	8.698
chr3L	5683840	5683869	11.638
chr3L	5689857	5689886	5.587
chr3L	5691420	5691449	5.638
chr3L	5695730	5695759	8.237
chr3L	5711144	5711173	18.23
chr3L	5711879	5711908	5.337
chr3L	5715789	5715818	5.39
chr3L	5717215	5717244	22.728
chr3L	5717456	5717485	9.003
chr3L	5719127	5719156	17.087
chr3L	5719821	5719850	6.678
chr3L	5721781	5721810	5.125
chr3L	5724676	5724705	5.933
chr3L	5734642	5734671	7.226
chr3L	5735983	5736012	26.007
chr3L	5742903	5742932	5.743
chr3L	5746854	5746883	5.962
chr3L	5752208	5752237	7.967
chr3L	5752516	5752545	10.971
chr3L	5753567	5753596	5.468
chr3L	5754365	5754394	11.234
chr3L	5758361	5758390	6.139
chr3L	5758681	5758710	5.305
chr3L	5761048	5761077	5.925
chr3L	5762349	5762378	5.097
chr3L	5762731	5762760	5.348
chr3L	5779578	5779607	26.28
chr3L	5780460	5780489	13.05
chr3L	5780463	5780492	5.41
chr3L	5781666	5781695	5.522
chr3L	5782256	5782285	6.494
chr3L	5788846	5788875	5.092
chr3L	5789982	5790011	13.06
chr3L	5790705	5790734	8.371
chr3L	5801622	5801651	5.837
chr3L	5804629	5804658	7.727
chr3L	5804733	5804762	5.56
chr3L	5806205	5806234	6.319
chr3L	5809627	5809656	5.266
chr3L	5811359	5811388	7.656
chr3L	5812937	5812966	9.571
chr3L	5814856	5814885	7.351
chr3L	5814859	5814888	26.012
chr3L	5815574	5815603	17.246
chr3L	5815577	5815606	24.089
chr3L	5820165	5820194	11.053
chr3L	5825605	5825634	18.759
chr3L	5826981	5827010	6.07
chr3L	5830684	5830713	5.12
chr3L	5832940	5832969	5.268
chr3L	5833146	5833175	20.585
chr3L	5834847	5834876	5.674
chr3L	5836640	5836669	13.865
chr3L	5839577	5839606	7.934
chr3L	5846015	5846044	8.639
chr3L	5852282	5852311	6.131
chr3L	5858615	5858644	6.109
chr3L	5862254	5862283	7.113
chr3L	5874397	5874426	5.866
chr3L	5877621	5877650	6.844
chr3L	5879362	5879391	11.079
chr3L	5883108	5883137	17.43
chr3L	5884513	5884542	7.981
chr3L	5884834	5884863	7.756
chr3L	5885397	5885426	5.531
chr3L	5887428	5887457	5.111
chr3L	5894902	5894931	5.914
chr3L	5905852	5905881	6.171
chr3L	5905855	5905884	16.98
chr3L	5908580	5908609	25.345
chr3L	5909119	5909148	13.596
chr3L	5911745	5911774	5.166
chr3L	5914061	5914090	13.895
chr3L	5923873	5923902	5.075
chr3L	5926946	5926975	9.842
chr3L	5932029	5932058	9.902
chr3L	5939903	5939932	5.208
chr3L	5943667	5943696	6.231
chr3L	5946799	5946828	21.97
chr3L	5952329	5952358	5.387
chr3L	5953378	5953407	26.782
chr3L	5957950	5957979	5.505
chr3L	5959558	5959587	9.475
chr3L	5967851	5967880	6.495
chr3L	5975713	5975742	8.409
chr3L	5977415	5977444	5.102
chr3L	5981610	5981639	8.751
chr3L	5986109	5986138	7.729
chr3L	5987008	5987037	7.068
chr3L	5994863	5994892	6.314
chr3L	5995853	5995882	5.51
chr3L	5996539	5996568	7.584
chr3L	5999245	5999274	7.905
chr3L	6003860	6003889	5.255
chr3L	6004604	6004633	10.151
chr3L	6005672	6005701	15.397
chr3L	6007908	6007937	28.363
chr3L	6009164	6009193	7.566
chr3L	6011806	6011835	5.091
chr3L	6014105	6014134	25.046
chr3L	6014108	6014137	13.723
chr3L	6014633	6014662	22.09
chr3L	6014985	6015014	6.624
chr3L	6020807	6020836	18.808
chr3L	6040713	6040742	23.374
chr3L	6041189	6041218	8.409
chr3L	6041192	6041221	25.896
chr3L	6042429	6042458	5.937
chr3L	6042607	6042636	13.863
chr3L	6042610	6042639	9.853
chr3L	6043235	6043264	25.494
chr3L	6045771	6045800	6.006
chr3L	6045774	6045803	9.937
chr3L	6048795	6048824	5.155
chr3L	6051823	6051852	6.873
chr3L	6053069	6053098	6.948
chr3L	6061501	6061530	9.58
chr3L	6072239	6072268	11.014
chr3L	6078974	6079003	24.406
chr3L	6090312	6090341	9.027
chr3L	6093056	6093085	21.836
chr3L	6094738	6094767	6.574
chr3L	6101568	6101597	5.352
chr3L	6101805	6101834	6.524
chr3L	6121098	6121127	6.027
chr3L	6126241	6126270	7.731
chr3L	6132127	6132156	15.591
chr3L	6132228	6132257	5.725
chr3L	6132548	6132577	9.122
chr3L	6134176	6134205	16.564
chr3L	6138125	6138154	6.1
chr3L	6156176	6156205	6.316
chr3L	6159096	6159125	13.308
chr3L	6159128	6159157	17.805
chr3L	6162211	6162240	5.663
chr3L	6164317	6164346	8.253
chr3L	6164320	6164349	7.521
chr3L	6170787	6170816	5.726
chr3L	6183101	6183130	5.103
chr3L	6183634	6183663	6.625
chr3L	6189616	6189645	5.396
chr3L	6193910	6193939	5.46
chr3L	6194371	6194400	5.085
chr3L	6199508	6199537	7.168
chr3L	6203345	6203374	6.572
chr3L	6214812	6214841	6.868
chr3L	6237996	6238025	20.435
chr3L	6238450	6238479	6.46
chr3L	6247764	6247793	5.505
chr3L	6248429	6248458	11.594
chr3L	6248432	6248461	11.786
chr3L	6252476	6252505	8.327
chr3L	6258840	6258869	17.389
chr3L	6258960	6258989	9.128
chr3L	6261359	6261388	22.314
chr3L	6261362	6261391	11.516
chr3L	6270407	6270436	6.325
chr3L	6274137	6274166	5.339
chr3L	6274619	6274648	6.436
chr3L	6279097	6279126	5.531
chr3L	6284775	6284804	5.055
chr3L	6287388	6287417	5.552
chr3L	6288524	6288553	12.598
chr3L	6288527	6288556	5.524
chr3L	6289048	6289077	20.186
chr3L	6289200	6289229	17.824
chr3L	6296577	6296606	5.73
chr3L	6300982	6301011	5.509
chr3L	6302906	6302935	6.785
chr3L	6302966	6302995	5.107
chr3L	6304205	6304234	8.521
chr3L	6306978	6307007	5.617
chr3L	6319229	6319258	5.055
chr3L	6325866	6325895	5.987
chr3L	6330928	6330957	5.466
chr3L	6337059	6337088	11.62
chr3L	6344404	6344433	15.085
chr3L	6353566	6353595	9.648
chr3L	6353569	6353598	17.84
chr3L	6357209	6357238	5.772
chr3L	6362528	6362557	7.239
chr3L	6362572	6362601	5.411
chr3L	6369082	6369111	19.27
chr3L	6380374	6380403	5.18
chr3L	6381418	6381447	19.897
chr3L	6381963	6381992	5.477
chr3L	6385744	6385773	7.322
chr3L	6396348	6396377	13.24
chr3L	6438510	6438539	5.164
chr3L	6441711	6441740	10.313
chr3L	6447331	6447360	6.08
chr3L	6465328	6465357	7.649
chr3L	6470840	6470869	9.346
chr3L	6471863	6471892	6.99
chr3L	6473055	6473084	7.105
chr3L	6475138	6475167	25.429
chr3L	6475853	6475882	6.768
chr3L	6476255	6476284	10.075
chr3L	6476258	6476287	5.267
chr3L	6477238	6477267	26.071
chr3L	6478043	6478072	5.259
chr3L	6481401	6481430	5.03
chr3L	6482498	6482527	6.085
chr3L	6483257	6483286	5.386
chr3L	6484684	6484713	7.701
chr3L	6485719	6485748	10.16
chr3L	6489817	6489846	5.342
chr3L	6501174	6501203	20.078
chr3L	6501177	6501206	6.907
chr3L	6501800	6501829	6.335
chr3L	6508192	6508221	18.443
chr3L	6514541	6514570	14.362
chr3L	6520639	6520668	18.766
chr3L	6520642	6520671	18.72
chr3L	6521725	6521754	5.788
chr3L	6522296	6522325	19.971
chr3L	6522498	6522527	8.391
chr3L	6522501	6522530	5.203
chr3L	6526880	6526909	27.407
chr3L	6528420	6528449	5.471
chr3L	6530620	6530649	23.349
chr3L	6530623	6530652	8.41
chr3L	6549180	6549209	5.96
chr3L	6551477	6551506	15.631
chr3L	6554545	6554574	10.53
chr3L	6555039	6555068	15.289
chr3L	6557080	6557109	6.368
chr3L	6563214	6563243	5.334
chr3L	6563728	6563757	22.755
chr3L	6572013	6572042	7.262
chr3L	6577532	6577561	5.976
chr3L	6580757	6580786	9.379
chr3L	6585050	6585079	5.345
chr3L	6589311	6589340	7.463
chr3L	6591842	6591871	12.441
chr3L	6594293	6594322	9.333
chr3L	6595322	6595351	5.103
chr3L	6595705	6595734	5.092
chr3L	6597325	6597354	6.801
chr3L	6599155	6599184	5.302
chr3L	6602308	6602337	11.014
chr3L	6603254	6603283	5.426
chr3L	6603257	6603286	18.631
chr3L	6603538	6603567	6.406
chr3L	6610925	6610954	5.144
chr3L	6614383	6614412	19.179
chr3L	6614407	6614436	16.779
chr3L	6615389	6615418	7.411
chr3L	6619225	6619254	6.093
chr3L	6619772	6619801	5.072
chr3L	6623035	6623064	13.874
chr3L	6625737	6625766	5.076
chr3L	6628195	6628224	26.004
chr3L	6632264	6632293	6.933
chr3L	6632311	6632340	5.666
chr3L	6632349	6632378	26.946
chr3L	6633156	6633185	20.244
chr3L	6636424	6636453	6.721
chr3L	6642718	6642747	15.94
chr3L	6642721	6642750	11.182
chr3L	6651282	6651311	25.985
chr3L	6653345	6653374	16.691
chr3L	6654100	6654129	18.692
chr3L	6654166	6654195	11.702
chr3L	6665989	6666018	5.023
chr3L	6666452	6666481	33.125
chr3L	6667486	6667515	20.53
chr3L	6668362	6668391	21.229
chr3L	6670290	6670319	13.389
chr3L	6674657	6674686	29.296
chr3L	6674660	6674689	9.135
chr3L	6680797	6680826	12.572
chr3L	6680896	6680925	18.495
chr3L	6686138	6686167	12.495
chr3L	6686488	6686517	7.206
chr3L	6687865	6687894	6.916
chr3L	6692256	6692285	7.304
chr3L	6692259	6692288	20.545
chr3L	6695712	6695741	8.307
chr3L	6701798	6701827	10.663
chr3L	6703178	6703207	14.244
chr3L	6704900	6704929	7.129
chr3L	6712294	6712323	6.438
chr3L	6713126	6713155	7.611
chr3L	6713129	6713158	23.266
chr3L	6716723	6716752	6.427
chr3L	6725685	6725714	5.451
chr3L	6727877	6727906	5.329
chr3L	6730186	6730215	5.171
chr3L	6746352	6746381	8.502
chr3L	6761031	6761060	7.328
chr3L	6761694	6761723	9.664
chr3L	6773250	6773279	17.648
chr3L	6776570	6776599	5.267
chr3L	6777452	6777481	14.199
chr3L	6778649	6778678	6.946
chr3L	6781047	6781076	14.14
chr3L	6782775	6782804	9.373
chr3L	6783144	6783173	7.531
chr3L	6783243	6783272	6.481
chr3L	6793485	6793514	21.978
chr3L	6793488	6793517	6.55
chr3L	6797055	6797084	7.729
chr3L	6801787	6801816	14.127
chr3L	6801790	6801819	10.748
chr3L	6804103	6804132	5.405
chr3L	6804554	6804583	6.715
chr3L	6807663	6807692	5.089
chr3L	6808970	6808999	31.421
chr3L	6808973	6809002	6.727
chr3L	6810710	6810739	7.809
chr3L	6812128	6812157	5.765
chr3L	6816931	6816960	12.574
chr3L	6828133	6828162	5.292
chr3L	6831895	6831924	9.524
chr3L	6841390	6841419	5.966
chr3L	6847324	6847353	21.067
chr3L	6854018	6854047	7.461
chr3L	6858224	6858253	7.455
chr3L	6860198	6860227	6.588
chr3L	6865298	6865327	6.462
chr3L	6865521	6865550	6.045
chr3L	6873207	6873236	6.825
chr3L	6873216	6873245	6.7
chr3L	6874515	6874544	5.743
chr3L	6874518	6874547	5.173
chr3L	6875035	6875064	5.753
chr3L	6879397	6879426	7.382
chr3L	6889854	6889883	18.61
chr3L	6892240	6892269	15.897
chr3L	6892522	6892551	8.756
chr3L	6897323	6897352	5.511
chr3L	6898876	6898905	7.657
chr3L	6899146	6899175	5.501
chr3L	6899462	6899491	9.35
chr3L	6910342	6910371	7.002
chr3L	6910418	6910447	7.93
chr3L	6923319	6923348	5.759
chr3L	6923970	6923999	20.091
chr3L	6928397	6928426	5.561
chr3L	6937860	6937889	6.642
chr3L	6939009	6939038	10.698
chr3L	6940504	6940533	5.274
chr3L	6946849	6946878	7.407
chr3L	6954285	6954314	6.874
chr3L	6956901	6956930	8.284
chr3L	6972816	6972845	5.022
chr3L	6973419	6973448	6.602
chr3L	6980676	6980705	19.216
chr3L	6982061	6982090	9.619
chr3L	6989906	6989935	21.879
chr3L	6989909	6989938	17.993
chr3L	6990676	6990705	30.61
chr3L	6991022	6991051	5.006
chr3L	6997818	6997847	12.823
chr3L	6998340	6998369	18.912
chr3L	7005000	7005029	5.469
chr3L	7006958	7006987	5.604
chr3L	7006961	7006990	16.515
[truncated: 29,810 more rows]
