# Supplementary material for: A new promoter element associated with daily time keeping in Drosophila
Source: Nucleic Acids Res. 2017 Apr 12;45(11):6459–70. doi: 10.1093/nar/gkx268 (PMC5499816; doi:10.1093/nar/gkx268)
Supplement: Supplementary Data [file gkx268_Supp.zip › figureS2.c.d.data.xlsx]

## Sheet: Sheet1
Gene Symbol	Affy probe	CATAC Log-Lik	F24	Targetness
CG6175	148568_at	257.546	0.0568	0.350722
aralar1	154731_at	169.015	0.0171	-0.154571
CG12732	144518_at	153.773	0.0397	0.0423231
NPFR76F	149087_at	152.155	0.1223	0.0792777
Hr38	143768_at	149.708	0.0205	0.0640607
Slob	152682_at	145.707	0.5637	-0.259369
CG4629	142427_at	141.824	0	0.0810862
e	152932_at	136.323	0	-0.359623
CG13003	145219_at	133.24	0.0213	0.0309711
Mtk	143770_at	131.6	0.0178	0.105981
CG5620	148644_at	131.454	0.1114	-0.0397325
CG30116	147442_at	130.913	0.0926	0.097525
CG6330	152255_at	124.885	0.2439	-0.431004
wupA	143415_at	123.584	0	0.767837
CG16779	149560_at	122.09	0.0209	0.163769
CG14177	148474_at	122.084	0	0.0731585
CG1552	144842_at	120.324	0	0.0464043
CG33080	144542_at	119.336	0.0409	-0.994595
CG13183	147047_at	118.322	0.1444	0.226042
CG14911	148280_at	118.11	0.0836	0.0166445
Hk	153442_at	116.32	0	-0.117344
CG5357	147777_at	115.973	0.1415	0.0398612
CG11353	152765_at	115.659	0.0458	0.0324016
Hex-A	144761_at	115.553	0.0288	1.8578
Msr-110	155091_at	114.991	0.1181	-0.0202088
CG8910	144103_at	114.673	0.0531	-0.0741912
CG32572	145207_at	113.094	0.0152	0.0169197
CG15105	152079_at	113.046	0.0475	-0.00164616
CG13499	147651_at	113.034	0.1812	0.0793388
CG11413	147871_at	112.696	0.1075	0.536961
CG31187	149461_at	112.684	0.0697	-0.205155
m2	143246_at	112.64	0.0068	1.51407
kay	141592_at	112.586	0.0373	0.940035
CG14949	148056_at	112.151	0	-0.0371297
CG30350	152710_at	111.526	0	0.0595094
Msp-300	141786_at	110.928	0	0.0277705
CG1791	151833_at	110.86	0	0.0415691
AdoR	150872_at	110.785	0.0179	0.266564
CG14943	146258_at	110.442	0.0301	0.0679117
Ih	142401_at	110.325	0	0.124032
CG11816	145016_at	110.132	0.028	0.0892976
CG3823	144592_at	110.081	0	-0.233072
CG8785	147108_at	109.489	0.138	-0.0155182
AR-2	150781_at	108.67	0.0149	-0.0862792
sut4	152084_at	106.974	0	-0.0104678
Drl-2	142417_at	106.716	0.0467	0.0428835
CG12274	150750_at	106.23	0.1043	0.189412
CG13110	146081_at	104.794	0	0.292926
A3-3	144236_at	100.785	0.0006	-0.124446
cry	152673_at	100.695	0	-0.471802
Cng	143760_at	99.276	0.078	0.162178
CG32048	148472_at	97.7291	0.0856	0.0215013
beat-IIa	150065_at	95.743	0.0486	0.0282079
CG5755	146424_at	95.3558	0.0039	0.013912
CG13834	150410_at	94.5612	0.0116	0.0414125
Caki	143719_at	94.0115	0.154	0.28675
tws	142582_at	93.7245	0.1758	-0.341611
CG15030	145110_at	93.5471	0.011	-0.123435
SNF4Agamma	150301_at	91.9622	0.1347	0.917501
5-HT7	153520_at	91.649	0.0298	-0.0876552
CAH1	152261_at	91.5981	0	0.325841
CG30266	147714_at	90.9746	0.0127	0.189096
upd3	145291_at	90.6722	0.104	-0.1209
CG14120	148678_at	90.5828	0	0.195464
CG13672	148386_at	90.4847	0.0342	0.0371798
CG9079	146995_at	90.0529	0.0456	0.0198097
CG4783	150233_at	89.9466	0	0.327663
tim	142154_at	89.7088	0.788	5.03591
CG31954	143019_at	89.6524	0	0.361675
CG7888	152246_at	89.3375	0.0171	-0.34827
CG5740	155021_at	89.1564	0	-0.135189
DmsR-1	148038_at	89.0105	0.0473	0.178853
DopR	142366_at	88.6813	0	-0.0822968
Pka-R1	151120_at	87.5804	0.0584	0.310749
Acp62F	143930_at	87.5718	0	-0.14483
CG7368	148587_at	87.49	0.1435	0.0713173
Rgk3	147613_at	87.2471	0	0.0492253
Ast	150521_at	87.1702	0.0524	-0.295157
CG13224	146996_at	86.9919	0.0125	-0.0446701
Lectin-galC1	143876_at	86.7915	0	0.159047
CG13558	147784_at	86.483	0	0.0239178
CG14402	146557_at	85.6544	0	0.0492588
CG13559	147785_at	85.4018	0.0237	-0.129309
dnc	143128_at	85.3545	0.1482	-0.0530944
ps	149557_at	85.0556	0.071	1.94656
Pdp1	153055_at	84.9124	0.3322	4.82734
CG2104	149349_at	84.3769	0	0.0731239
CanB	143578_at	84.3047	0.0213	0.371869
CG8557	145245_at	84.2266	0.0744	-0.385318
CG6416	152762_at	84.1646	0.0168	0.257696
CG4627	147133_at	84.055	0	-0.331483
CG13934	148006_at	83.8952	0.0055	0.128404
Eip63F-1	143534_at	83.2192	0.0339	-0.0362798
CG12650	151400_f_at	83.1415	0.0438	-0.211621
CG31221	150198_at	83.0791	0.0895	0.0437126
Frq2	143428_at	83.0061	0.0212	-0.0424069
CG33255	151258_at	82.9798	0.0059	NA
CG5156	145570_at	82.7288	0	-0.268765
CG15097	147467_at	82.4915	0.0869	0.886433
slo	153878_at	81.8953	0.1293	0.11352
CG1688	151985_at	81.8804	0	0.0332489
CG11050	154091_at	81.5899	0.1607	1.4938
CG32206	149040_at	81.2445	0.0595	-0.502371
CG7995	152740_at	81.1894	0	0.110322
jp	146094_at	81.1416	0.0912	0.099054
CG7580	148957_at	81.0852	0	0.00761373
DAT	147316_at	81.0754	0.0135	0.0541725
CG14720	149703_at	80.8502	0.0198	0.00140588
CG9308	147652_at	80.6964	0.029	0.322652
PGRP-LA	148456_at	80.6838	0.0494	-0.0539697
CG11406	147844_at	80.5596	0	-0.00216762
CG31757	146255_at	80.4713	0.0116	0.152068
per	143300_at	80.3725	0.5726	1.36486
l(1)G0232	144764_at	80.3457	0.0716	-0.00972926
dpp	143131_at	80.2738	0.0204	0.0322977
hug	151913_at	80.1568	0.0471	0.0371937
CG6643	152840_at	80.1213	0.0434	-0.559798
CG9928	146311_at	79.9859	0.0682	-0.272109
CG13785	145949_at	79.9396	0.039	-0.68739
CG4945	152768_at	79.8828	0.0088	0.103496
CG4450	146083_at	79.572	0.033	0.0466645
CG5361	149614_at	79.46	0.0268	-0.209473
CG9106	152043_at	79.3847	0.0324	0.10855
CG31183	149984_at	79.1838	0.0011	0.0673515
CG16970	146330_at	78.6985	0.0384	0.0589168
swi2	147391_at	78.6202	0.0174	-0.176708
CG32352	148415_at	78.589	0.1535	-0.00953492
CG33171	148299_at	78.2754	0.0758	0.0269579
Eaat2	152272_at	77.5964	0	0.0345621
CG18173	148000_at	77.5633	0	-0.145636
CG5978	154257_at	77.0272	0	0.0858561
CG31729	146327_at	76.9207	0.1761	-0.0185388
CG4238	145615_at	76.9078	0.1379	0.203796
CG32523	145468_at	76.6461	0.0215	0.0105835
gce	145114_at	76.1966	0.0528	-0.194944
CG1776	151536_at	76.1084	0	0.134701
Hsp60B	152031_at	76.0844	0	0.111467
nrv1	153468_at	76.057	0.0131	-0.961337
CG6225	149792_at	75.9729	0.0097	0.360323
CG15786	144511_at	75.4883	0	-0.177144
CG12511	145839_at	75.4251	0.0432	0.0394683
CG3251	145773_at	75.098	0.0065	-0.340095
CG14273	146024_at	74.9538	0.0017	-0.288102
CG13066	151267_at	74.74	0.0482	0.181408
eag	143138_at	74.6819	0.0247	0.0387174
CG32694	144777_at	74.3929	0.0185	0.678781
Jon65Aiii	151793_at	74.2119	0	0.273333
rdgA	152920_at	74.0146	0.2307	-0.0283641
CG3244	145779_at	73.1227	0.1335	-0.107855
CG14563	149214_at	73.0609	0	0.0615897
Ect4	148372_at	72.9945	0.221	0.982663
Obp85a	149501_at	72.9017	0.0505	-0.513852
Eip75B	153197_at	72.4653	0.0129	0.233943
CG15032	145113_at	71.946	0.2707	0.17403
CG3967	153386_at	71.9237	0.0755	0.321328
CG31374	149689_at	71.8892	0.0115	0.0844636
CG7549	152484_at	71.8084	0	0.0463194
CG12869	147208_at	71.7158	0.1081	0.094695
CG13165	147074_at	71.5449	0.1034	-0.0653334
CG6231	150208_at	71.3513	0.1092	3.42775
CG5917	148610_at	71.0428	0.0398	0.273173
CG15057	145290_at	70.7212	0.0401	-0.0784967
Cyp4e3	143781_at	70.4919	0.2449	-0.370884
Kr-h1	154607_at	70.4702	0	-0.0547487
CG13836	150430_at	70.2541	0.0816	0.150743
Ppox	154945_at	69.9553	0	-0.0601686
CG9413	145073_at	69.9377	0.0631	-0.00992997
h	143186_at	69.9201	0.0495	1.96069
CG1394	142321_at	69.8456	0	0.062317
CG10089	148715_at	69.5228	0.0215	0.592314
CG15803	150134_at	69.4828	0.0107	0.0257604
fru	143505_at	69.4267	0.0896	0.449606
CG12672	145272_at	69.3662	0	0.278888
CG2781	149468_at	69.3244	0.1155	-0.21625
CG6327	148544_at	69.2705	0.0187	0.0352245
CG31038	150854_at	69.2625	0.0355	0.823903
CG13946	145545_s_at	68.9484	0	0.335162
Doc2	148441_at	68.8457	0.0324	0.0172145
CG12644	151407_at	68.7251	0.038	-0.0551673
dpr2	146208_at	68.6519	0.0264	0.109511
Mkp3	141660_at	68.3967	0.043	0.370568
beat-VII	150675_at	68.2658	0.1102	0.0511286
CG10433	152308_at	68.1059	0	0.262067
CG11319	145912_at	68.0731	0.0209	-0.313205
CG12826	146758_at	67.9219	0	0.201343
CG15116	147477_at	67.854	0.0237	0.185058
Dms	152302_at	67.7771	0.0458	0.0159897
CG31191	150286_at	67.7222	0.0025	-0.0137478
CG3650	147894_at	67.4828	0.0194	-0.00152209
ewg	143541_at	67.4485	0.0405	-0.0936685
Tie	143748_at	67.4191	0	-0.73058
Ast-C	146225_at	67.1876	0.0316	0.0451764
CG31665	145603_at	67.1198	0.1794	0.105275
CG4342	150258_at	66.7766	0.1265	0.130198
CG5789	154494_at	66.5376	0.0669	0.596424
lectin-24A	145735_at	66.524	0.0731	0.088575
Idh	151795_at	65.9344	0	-0.388219
CG30497	146765_at	65.8472	0.1572	-0.739751
CG15649	147587_at	65.5216	0	0.106601
CG9014	144259_at	65.3815	0.0206	-0.106113
CG12139	152473_at	65.3536	0.0001	0.0673296
CG12376	152105_at	65.3125	0	0.375463
CG12115	144734_at	64.9411	0.0921	0.174252
Art4	149600_at	64.7472	0.0768	0.0210513
CG15925	147311_at	64.1888	0.0138	0.0385844
CG12860	147215_at	63.8991	0	-0.0274644
CG12861	147214_at	63.8948	0	0.0474245
Eip74EF	142941_at	63.7325	0.0632	0.287718
inaF	143971_at	63.5706	0.1325	-0.0789155
CG15109	147478_at	63.4005	0	0.0473882
Tsp42En	146715_at	63.3405	0	0.0134812
CG9134	141320_at	63.3095	0.3033	0.0972476
CG12009	154583_at	63.266	0.0654	0.149022
beat-IIIa	146395_at	63.123	0.0723	0.0286895
for	142251_at	63.0877	0.0904	0.555009
CG9920	149873_at	62.8509	0	0.0395199
CG10737	153286_at	62.7197	0	-0.445829
CG14401	146561_at	62.6054	0	0.078409
CG31324	151088_at	62.2219	0.128	0.466954
ran-like	152981_at	62.0271	0.023	0.0373497
Osi10	149383_at	61.9396	0.0393	0.040627
HLHm3	143248_at	61.9253	0.0507	3.05532
CG13167	147073_at	61.3289	0.0276	0.000665325
Abd-B	143053_at	61.2417	0	0.196213
CG14608	149433_at	61.0707	0.0749	0.0611748
CG13676	148375_at	60.9994	0.0149	-0.0213246
ETHR	150307_at	60.8921	0.0775	0.0910199
Osi9	149382_at	60.8887	0	0.0539251
CG13581	147864_at	60.8813	0	0.0281313
CG31708	146064_at	60.2104	0.1858	0.14798
CG31218	149766_at	60.1192	0.1219	0.11918
CG13235	151239_at	60.0482	0.0454	0.0384497
CG7168	154435_at	60.046	0	0.552464
CG13685	148359_at	60.0225	0.14	0.0258042
CG8854	153080_at	59.8849	0.0564	0.0776102
CG3906	152167_at	59.8802	0.0085	-0.0754031
Nmdar1	143612_at	59.8063	0.0271	0.183184
CG15405	145694_at	59.7506	0.0342	0.000648653
CG12517	146203_at	59.6937	0.0214	-0.000158115
CG6472	147339_at	59.5988	0.0969	0.454331
CG12289	148575_at	59.5921	0	0.0516322
CG15628	145780_at	59.5747	0.0081	0.325357
Scp2	143945_at	59.4896	0	-0.0380632
CG3348	151094_at	59.4266	0.1269	2.78561
CG17121	150415_at	59.4042	0.0124	-0.184926
CG3630	153371_at	59.3724	0	-0.154861
CG12683	151380_at	59.2432	0	0.362997
Reg-5	153413_at	59.2373	0.0091	-1.01523
Rep3	144207_at	59.1752	0.0022	0.334772
CG1441	152521_at	59.1515	0	-0.277
trol	142467_at	59.1193	0.095	0.14289
tgy	145345_at	59.1164	0.0138	0.141303
CG6154	150654_at	59.1115	0.1587	0.34022
CG32305	148031_at	59.0976	0	0.0795196
Eip63E	143565_at	59.0839	0.0068	-0.45598
CG1076	149368_at	59.0817	0.0666	0.0647954
c-cup	145602_at	59.0661	0	0.0221524
CG5644	148437_at	59.0369	0	0.0185682
CG2993	154507_at	58.9882	0.0703	-0.0328872
CG13460	148785_at	58.9721	0.0001	-0.0413993
bnk	143455_at	58.9683	0.0518	0.0590742
CG15564	150932_at	58.957	0.0358	0.0594543
CG30194	147735_at	58.8392	0.0307	0.144336
CG3328	152943_at	58.8303	0.0063	0.536306
TpnC25D	145815_at	58.8296	0.0303	0.213826
CG8012	151306_at	58.7844	0.0092	0.141103
Mst84Da	143433_at	58.7549	0.0182	0.0303726
CG13291	148247_at	58.7238	0.0457	0.216633
Kul	150840_at	58.6563	0.0993	0.0146844
brp	146885_at	58.6371	0.0767	0.0330697
Jon65Aii	148254_at	58.6136	0	-0.331737
CG8968	150638_at	58.5732	0.0242	-0.0781321
CG3777	144042_at	58.5704	0	0.0611236
mAcR-60C	143057_at	58.5659	0.0343	-0.1143
CG32432	149152_at	58.5628	0.1341	0.0466466
Or42b	146656_at	58.5092	0.0314	0.0586361
CG15115	147475_at	58.4614	0.0597	-0.0328079
CG1544	152172_at	58.4417	0	-0.104237
CG14253	150696_at	58.4197	0	-0.00303416
CG15673	147628_at	58.3781	0.1881	0.322091
CG15707	154548_at	58.3724	0.0946	0.121164
CG32564	155011_at	58.3399	0	0.158043
CG7470	152455_at	58.3261	0.1357	-0.0910016
CG17012	153006_at	58.3048	0	0.0743909
CG12951	149550_at	58.2928	0.0276	-0.0160184
CG8861	149549_at	58.2803	0.0565	-0.324504
CG18437	150745_at	58.2178	0.0534	-0.0823693
CG10357	148117_at	58.2021	0.0306	0.0191668
lilli	154454_at	58.202	0.1073	0.108479
CG15323	151256_at	58.1836	0.0538	-0.0818123
CG15709	147292_at	58.1762	0	-0.0447272
CG15660	147612_at	58.1697	0.1188	0.00946565
cav	153671_at	58.1572	0.1135	0.367503
CG15884	150707_at	58.1332	0.0609	-0.11346
CG15708	147291_at	58.1278	0	-0.0559972
CG30419	147845_at	58.1073	0.0813	0.0440092
NaCP60E	142369_at	58.0802	0.0859	0.0740658
CG2816	145734_at	58.0742	0.0101	0.0562717
CG8776	151233_r_at	58.0727	0.0659	-0.275696
Aldh	146084_at	58.0671	0	-0.588461
beat-Va	149803_at	58.0587	0.0392	0.0974261
CG14689	149638_at	58.0143	0	0.159436
CG7497	153047_at	57.9835	0.0408	0.0688456
Dat	152456_at	57.9771	0.0254	-0.291499
CG8460	153927_at	57.8968	0	0.952996
CG14931	146250_at	57.8959	0.0315	0.0379944
CG7236	145840_at	57.8863	0	0.0503489
Fs	147238_at	57.8625	0.0512	0.0366999
CG10650	152274_at	57.8351	0.0469	-0.290954
CG13157	147092_at	57.8259	0.016	-0.00135567
CG13740	146872_at	57.8259	0.0291	0.0597974
hoe1	145791_at	57.7636	0.0748	0.418445
CG9065	145100_at	57.7578	0.0823	0.286827
CG7842	153302_at	57.744	0.0511	-0.022421
CG15537	150889_at	57.7396	0.0493	0.0236748
CG4019	147793_at	57.728	0	-0.609725
Sk1	144876_at	57.7243	0.046	-0.305672
ftz-f1	154699_at	57.6951	0.1224	0.157751
CG12207	154112_at	57.6627	0.0165	0.796075
CG3280	148476_at	57.6618	0.1296	0.125432
nord	147847_at	57.6412	0.0639	0.055271
zormin	148021_at	57.6323	0.0695	0.0384501
CG4797	143040_at	57.6286	0.0626	1.28627
CG31267	150052_at	57.6246	0	-0.0787635
CG9299	149058_at	57.6213	0.025	-0.143373
pwn	146730_at	57.6196	0.1719	0.0299819
Gdh	154218_at	57.6134	0.0766	0.523101
NPFR1	149374_at	57.6128	0.0257	-0.104979
CG5246	150053_at	57.6024	0	0.495186
CG12872	150764_at	57.5951	0.026	0.069151
E5	149863_at	57.5948	0.0227	0.378272
CG14654	149293_at	57.5943	0.0192	0.0769385
CG13002	145220_at	57.5758	0.0005	0.239482
CG7185	154322_at	57.5573	0.0118	-0.011781
CG14494	151216_at	57.5425	0	-0.119671
CG8784	149835_at	57.5322	0.0172	-0.21122
CG5255	150054_at	57.5102	0.0251	0.11713
rib	142609_at	57.4621	0	-0.10583
CG7011	152984_at	57.4296	0.0345	-0.368734
l(1)G0060	144546_at	57.412	0.021	0.404253
pdm2	143457_at	57.4103	0.0818	0.140084
CG9468	146050_at	57.3981	0	0.0479688
CG4259	145620_at	57.392	0	-0.364745
Nos	143676_at	57.3885	0.102	-0.535428
CG9295	149057_at	57.3571	0.0782	0.0374453
CG14013	145832_at	57.3224	0.0031	0.0446076
CG8422	152546_at	57.2943	0.0201	0.0480536
CG8141	149825_at	57.2852	0	0.0902359
Pxn	152747_at	57.2535	0	0.665183
CG17646	141573_at	57.2501	0	-0.0733199
Picot	142681_at	57.2103	0	2.66305
CG4393	150442_at	57.2062	0.0179	0.169757
CG12784	149970_at	57.168	0	0.120624
CG32636	153229_at	57.1573	0.0126	0.857623
CSN6	144255_at	57.121	0.044	-0.0385122
CG17230	142404_s_at	57.1208	0	0.253803
CG15553	150923_at	57.1142	0	0.0353989
CG13981	145895_at	57.1086	0	0.0458074
Obp50e	147199_at	57.0911	0.0102	0.210169
CG14556	150650_at	57.0765	0.01	-0.032438
Ac13E	143962_at	57.0636	0.0846	-0.0262328
Gp150	143702_at	57.0616	0	-0.194729
CG14541	150637_at	57.0161	0.0045	-0.0661437
D2R	145408_at	57.0103	0.0814	0.0479657
CG3604	145732_at	57.0058	0.0866	-1.39764
CG10031	145733_at	57.0052	0.0081	-0.185569
CG4151	144524_at	57.0007	0.0689	-0.0768526
Gyc88E	149939_at	56.9926	0.0211	0.00961354
CG11718	149497_at	56.9924	0.0062	0.105008
CG13758	144406_at	56.9913	0.0645	0.0305114
Gs2	143181_at	56.9881	0.0383	-0.0161915
CG4409	147310_at	56.9869	0.0668	0.112594
CG13829	150429_at	56.9865	0.026	-0.159608
AnnIX	153673_at	56.9638	0.0096	-0.122792
CG6784	150441_at	56.9486	0	0.0583128
Eaat1	144146_at	56.9457	0.1417	0.131793
CG3074	153218_at	56.9325	0.0419	-0.57536
CG32369	148361_at	56.9321	0.0716	0.134621
Cyp313b1	149511_at	56.8859	0	0.284822
Syn2	147315_at	56.8595	0.0123	0.315384
CG9568	146060_at	56.8413	0	-1.0145
aft	141488_at	56.839	0.0229	0.185292
CG6978	144493_at	56.8229	0	-0.0479267
Hn	153434_at	56.7521	0	-0.0215961
SP1070	145936_at	56.7437	0.139	-0.0470316
Grx-1	147634_at	56.7174	0	0.177899
Tsp42Eg	153224_at	56.7055	0	-0.199875
CG13252	142478_at	56.6874	0.0428	0.0658323
CG14163	148503_at	56.6815	0.0764	-0.164385
Rab35	154069_at	56.6777	0	-0.196731
CG31802	146434_at	56.6775	0	0.239621
CG10806	152462_at	56.6755	0.0076	0.0220611
CG8630	149828_at	56.6716	0.04	-0.321107
gsb	143183_at	56.6577	0.0079	0.0552005
Lmpt	148921_at	56.6537	0.1001	-0.137459
hoe2	145793_at	56.653	0.0797	-0.454611
CG17477	150048_at	56.6435	0	-0.000720294
CG14540	150636_at	56.6216	0	0.0981154
CG32532	145372_at	56.615	0.0414	0.224866
CG15157	146433_at	56.6124	0.0499	0.0510118
Gr23a	145658_at	56.5928	0.0332	0.0776727
CG2267	150904_at	56.565	0	0.122358
salm	143487_at	56.5594	0.1246	-0.0501296
mge	141387_at	56.5539	0	-0.394606
CG31345	149801_at	56.5412	0.024	0.334395
Ccn	148969_at	56.5391	0.0324	-0.120335
CG3640	147878_at	56.5299	0	0.0228789
Ugt86Dd	149663_at	56.5196	0.0269	2.29632
CG32158	141806_at	56.4987	0.0083	0.240868
CG10999	152742_at	56.48	0	2.48586
nuf	142556_at	56.4668	0.1554	-0.148831
CG17341	144303_at	56.4425	0.0195	0.00685739
CG6640	152757_at	56.4356	0.0712	-0.361413
TSG101	148917_at	56.4321	0	0.144694
CG11321	145925_at	56.4046	0	0.0789751
CG14798	144387_at	56.3956	0.0186	-0.302481
CG17580	151232_at	56.3765	0	0.0169968
Gclm	151897_at	56.365	0.2418	0.475563
Or67a	148470_at	56.3447	0	0.0520857
CG17544	141646_at	56.3317	0	-0.951922
CG14636	149267_at	56.3251	0.0918	0.0497966
CG18679	151145_at	56.3249	0.0177	0.0245383
CG13721	148185_at	56.3142	0	0.210257
VGlut	145640_at	56.2923	0.0809	0.0507532
Notum	148840_at	56.284	0	0.179798
CG15364	144721_at	56.2837	0.0252	0.125956
CG6006	141604_at	56.2825	0.0022	0.194797
Tehao	144158_at	56.2751	0.0194	0.00477226
CG31522	142568_at	56.2703	0.0536	0.859637
CG31199	152468_at	56.2446	0	-1.00458
CG15124	147508_at	56.2424	0.0883	-0.0336697
NaPi-T	142371_at	56.24	0	0.0723613
cngl	145116_at	56.2392	0.0171	0.0406316
CG16978	151433_at	56.2181	0.2556	-0.299545
Corin	146749_at	56.1987	0	0.236748
CG14419	144419_at	56.1744	0.1281	0.0835774
CG1146	152412_at	56.1477	0	-1.0136
pHCl	148831_at	56.1423	0.1045	0.0978539
CG13719	151177_at	56.1416	0.156	-0.0131317
CG13283	146385_at	56.1278	0.0356	0.146056
CG14369	149848_at	56.1181	0.0559	0.214036
Sur-8	150069_at	56.0797	0.1476	0.143161
CG13193	147035_at	56.0701	0.1038	0.0709893
CG12268	150474_at	56.0598	0	-0.817511
CG14580	151130_at	56.0471	0.1377	-0.00835486
dpr10	148508_at	56.0417	0.0302	0.069948
CG14264	150725_at	56.0411	0.0372	0.0479636
CG13643	150537_at	56.0325	0.0601	0.0392308
CG10710	148722_at	56.0169	0.0213	0.0600274
CG6129	150483_at	56.0117	0	0.0681313
GRHRII	148654_at	56.007	0.1485	0.147481
bol	143637_at	55.9886	0	0.0202724
CG33143	147688_at	55.9571	0.1537	0.125928
repo	152011_at	55.9303	0.0998	-0.0815903
CG13952	146883_at	55.8915	0.1143	-0.00833938
Ddc	152611_at	55.883	0.0183	-0.598739
PpD5	152471_at	55.8578	0.0592	-0.0159569
CG3754	144968_at	55.8556	0.0408	-0.0101794
nAcRalpha-96Ab	152882_at	55.8427	0.0513	0.396425
His4r	143733_at	55.8415	0	0.0578538
CG12508	151453_at	55.8383	0.0407	0.0893054
CG12714	151337_at	55.8346	0.0732	0.275666
CG32628	143002_at	55.8241	0	-0.00456291
CG13966	146527_at	55.8066	0.1372	0.23926
igl	153084_at	55.8036	0.0892	0.0607646
CG15093	152083_at	55.8024	0	0.511704
CG12078	148097_at	55.793	0	0.220989
CG5791	151069_at	55.793	0.0251	-1.09997
CG12524	148504_at	55.7624	0	-0.00922719
CG11235	145444_at	55.745	0.047	0.0809339
CG4323	152092_at	55.7422	0	0.101505
MtnB	143277_at	55.7416	0.0095	0.143403
Dip-C	153596_at	55.7169	0	0.136154
CG8116	149520_at	55.7031	0.0205	0.595971
CG11768	149522_at	55.7025	0	-0.00494408
Cyp49a1	146949_at	55.6991	0	0.0660087
CG14244	151092_at	55.6862	0.0415	0.0285837
CG11299	154871_at	55.6767	0.0815	0.0443706
CG7356	146002_at	55.6685	0	-0.968436
CG15529	150873_at	55.6392	0.0184	-0.0479724
CG32333	142328_at	55.6386	0.1063	0.0379059
CG18812	146764_at	55.6182	0.026	-0.339765
mun	150259_at	55.6093	0	0.0996143
CG17622	150387_at	55.6034	0.0322	0.185166
CG6329	153388_at	55.6002	0.1382	0.174884
CG33639	145283_at	55.5809	0.1339	0.27469
ple	143559_at	55.5724	0	-0.0551879
CG4297	145533_at	55.5479	0.1806	0.721797
Cyp12e1	149632_at	55.5385	0.0018	0.0676884
CG8838	152731_at	55.5244	0	-0.0127569
CG11760	142612_at	55.5223	0	-0.566721
CG14520	150794_at	55.5155	0.0115	0.0415531
CG8563	148330_at	55.48	0.0309	0.0346727
Or30a	146069_at	55.4758	0.0139	0.0353029
stv	148716_at	55.4638	0.2622	0.266843
CG5910	149128_at	55.4383	0	0.0569601
Art7	147738_at	55.4239	0.0339	-0.230191
l(3)82Fd	141749_at	55.4076	0	0.431362
CG15461	151133_at	55.3894	0	0.0313869
CG17389	147204_at	55.3861	0.0308	0.272724
prod	141500_at	55.365	0.1121	0.0680996
pgant2	145708_at	55.3406	0.2409	0.085707
CG8192	153587_at	55.3287	0.1672	0.0834578
Obp19a	145424_at	55.28	0	0.0479715
CG13488	147642_at	55.272	0.2074	0.0559928
CG14137	148586_at	55.2522	0.0373	0.291607
CG13426	147545_at	55.2259	0	0.088016
Pglym78	152504_at	55.2187	0	-0.0343372
l(2)08717	142212_at	55.1914	0.0532	6.89131
CG14519	150795_at	55.1665	0.0097	0.360285
Eip78C	143525_at	55.1619	0.0754	0.0577185
Rph	144825_at	55.1618	0.0201	0.0303571
CG14239	150657_at	55.1317	0.1315	0.0318299
CG13907	147949_at	55.1041	0.0625	-0.50127
Ets97D	143474_at	55.0907	0	0.419347
CG13065	148863_at	55.0834	0.0198	0.10663
Oat	151832_at	55.0342	0.015	-0.347368
CG17364	148733_at	54.9955	0.1266	0.13776
CG7220	153071_at	54.9635	0.1367	0.160621
CG15627	145781_at	54.962	0	0.202822
CG4467	150434_at	54.9502	0.0905	0.399591
CG12865	147218_at	54.9201	0.0295	0.134892
CG18641	145641_s_at	54.9196	0.026	0.0163841
foxo	149870_at	54.8991	0.032	-0.188263
CG15067	147433_at	54.8891	0.153	0.439136
CG31948	145643_at	54.8878	0.0012	-0.00853933
CG8086	142277_at	54.8834	0.0041	0.131944
CG12419	149599_at	54.87	0.0591	0.0239403
CG14143	148558_at	54.8074	0.0419	NA
CG13442	147572_at	54.8063	0	0.022794
CG3056	141699_at	54.7883	0.044	-0.0126172
mRpL40	149682_at	54.7764	0	-0.20634
Rx	143932_at	54.7757	0.133	0.0489327
CG11378	144369_at	54.7745	0.0926	-0.383031
CG5060	150248_at	54.766	0.0885	-0.140465
CG6023	145294_at	54.7656	0.0118	0.607776
CG7046	150373_at	54.7627	0	0.0340336
CG14044	145794_at	54.7622	0.01	0.00913013
CG14773	151368_at	54.7395	0.0224	0.0798666
Ncc69	153037_at	54.721	0	-0.118636
smi21F	153866_at	54.6989	0.0131	-0.332903
CG10131	152931_at	54.6874	0	-0.254213
Irbp	143279_at	54.6762	0.1269	-0.221194
18w	152907_at	54.6734	0.2074	-0.29869
CG12538	149846_at	54.6652	0	0.0260427
CG14583	151128_at	54.6002	0.0028	0.0846629
CG9452	149054_at	54.5719	0	-0.619208
Nep5	150704_at	54.5527	0.1575	0.039229
CG13325	152800_at	54.5198	0.0553	-0.16605
Pkcdelta	144934_at	54.5162	0	0.196873
CG31847	146343_at	54.5058	0.0999	0.0100964
btd	143091_at	54.4995	0.0835	0.0843528
CG3585	143986_at	54.4884	0.0097	-0.0720455
spri	141657_at	54.4407	0.0512	0.549602
sty	143757_at	54.3944	0	-0.742155
CG3225	153729_at	54.392	0.0247	-0.101252
CG12726	145009_at	54.3894	0.0542	0.320606
CG13868	141541_at	54.3679	0.0712	1.89295
CG13494	147643_at	54.2666	0	0.0228638
CG13136	146126_at	54.2271	0.0385	0.0182349
rols	148628_at	54.2231	0.0037	-0.343189
RpS17	143542_at	54.2012	0	-0.0253353
CG9990	153864_at	54.1901	0.2207	-0.254692
CG14254	150698_at	54.1767	0	0.406835
CG14635	144352_at	54.1761	0.0253	0.189546
CG17834	142960_at	54.1594	0	0.14359
CG14770	144380_at	54.1553	0.0586	0.177339
CG13293	148263_at	54.1261	0.0366	0.0297471
CG16956	146338_at	54.1091	0.0561	0.0616472
Ugt86Dg	149667_at	54.0831	0	-0.069482
CG3215	147746_at	54.0767	0.0061	0.0671491
CG4301	145185_at	54.049	0.0219	0.109811
CG15088	147458_at	54.0195	0.0805	-0.139218
Pros28.1B	143894_at	54.0054	0	0.0427232
AQP	147132_at	53.9965	0	0.0554043
oa2	150374_at	53.993	0.2338	0.367858
Prestin	148984_at	53.9712	0.0158	0.0124883
CG14861	149927_at	53.8857	0	0.0263729
CG33274	148387_at	53.876	0.0682	0.0621212
CG4680	152183_at	53.8383	0.0571	-0.214942
CG3631	154465_at	53.8023	0.051	0.0367177
CG17319	149820_at	53.7966	0.1077	-0.0130729
rho-6	146275_at	53.7911	0.0836	0.103331
CG6629	149662_at	53.7553	0.0163	0.0380411
CG3919	153907_at	53.7344	0.0198	0.0558341
nAcRalpha-34E	144281_at	53.686	0.0583	-0.0616687
UGP	153782_at	53.681	0.0251	-0.0622195
tau	150743_at	53.5653	0.0245	0.212179
CG18157	145062_at	53.5524	0.0482	0.319791
CG31025	142287_at	53.5135	0	0.0518151
CG15498	150317_at	53.475	0.0442	0.0450589
bip1	153304_at	53.4343	0.0553	0.0264659
ppk12	147676_at	53.4315	0	-0.0600086
CG4269	147685_at	53.3372	0	-0.341841
Rdh	148125_at	53.2889	0.0844	NA
CG15454	145433_at	53.2577	0.0206	0.107539
CG14356	149879_at	53.2356	0.0707	0.103237
CG11255	152613_at	53.234	0	-0.268563
CG7179	143943_at	53.2136	0.0016	0.0126823
comm3	148814_at	53.2073	0.0068	-0.185688
p24-2	142700_at	53.1789	0	0.220034
fred	145742_at	53.1365	0.0332	0.0148301
CG18128	147800_at	53.1261	0	0.100556
Pal	147795_at	53.1075	0.0593	0.107396
CG14593	146668_at	53.0055	0	-0.0444797
Jon99Ci	143341_at	52.9763	0	0.0348675
Clk	143970_at	52.919	0	-1.25387
CG7214	153401_at	52.918	0.043	0.467345
dpr13	147403_at	52.8659	0.0684	0.0385571
CG7066	151785_at	52.8059	0.0215	0.385622
CG31089	150626_at	52.7518	0.0275	0.184967
CG13826	151078_at	52.7328	0.1202	-0.0303401
CG13671	152935_at	52.6794	0.0004	0.0902777
fau	142515_at	52.627	0	0.351078
CG5455	152629_at	52.5117	0.1165	-0.224545
amn	143067_at	52.4913	0.1232	0.0898317
CG9162	152001_at	52.3927	0.008	-0.00271098
WASp	150785_at	52.3592	0.1126	-0.0402402
CG14237	150659_at	52.0192	0.1293	-0.0300073
CG14238	150660_at	52.0166	0.0674	0.073079
trio	147954_at	52.0118	0.107	0.736546
jdp	144188_at	51.9415	0.1506	-0.239536
CG10513	152513_at	51.9163	0	0.0691043
CG18358	145205_at	51.7318	0	-0.058454
CG12977	149166_at	51.6086	0.1056	-0.101602
slbo	143564_at	51.5862	0.0015	0.0476741
CG1143	148057_at	51.5678	0.0133	-0.136701
CG9757	143297_at	51.4381	0	0.364362
mspo	143915_at	51.3662	0.038	0.0511302
CG10257	147228_at	51.092	0	0.0307119
CG13405	147908_at	51.0604	0	0.0637736
CG11693	149484_at	50.9483	0.0074	0.126071
CG11694	149485_at	50.9332	0	0.188162
CG9394	147601_at	50.8778	0.0323	0.352282
CG15211	144827_at	50.8596	0.0639	-0.060214
Strn-Mlck	143736_at	50.7985	0	-0.163588
DmsR-2	148036_at	50.776	0.0265	0.260995
CG10527	155148_at	50.7681	0.0328	-0.297871
Taf12L	145774_at	50.7653	0.0201	0.129145
csw	143114_at	50.5899	0.0128	-0.117482
CG7856	146667_at	50.5575	0.0335	0.0580543
ssh	154504_at	50.4332	0.0079	0.0294626
CG4914	141447_at	50.2648	0	0.324998
CG33970	150656_at	50.2358	0.3606	0.397054
CG13255	151121_at	50.1401	0	-0.048366
CG3288	149150_at	50.0763	0.0043	0.0188231
CG11253	148692_at	50.0525	0	0.035912
CG14075	149025_at	49.9086	0.0491	-0.53334
CG14565	149209_at	49.8611	0.1242	0.144415
CG5160	145953_at	49.846	0.0293	0.03144
CG12875	150749_at	49.8166	0.1647	0.0106225
CG3898	144718_at	49.7589	0	0.0643658
CG9759	149849_at	49.7223	0.0135	-0.30652
CG8603	153004_at	49.7106	0	0.0194488
CG4666	144572_at	49.6379	0	0.0109385
GluClalpha	144038_at	49.602	0.0101	0.207802
CG15699	147270_at	49.5859	0	-0.00978474
Jupiter	154007_at	49.5325	0.0424	-0.240395
CG3003	144762_at	49.4841	0.0449	-0.259371
CG8584	146828_at	49.2065	0	0.0463663
CG13947	145546_i_at	49.18	0	1.169
CG13506	147673_at	49.1394	0.0245	0.18234
CG15506	150838_at	49.1261	0.0749	0.0595278
CG4557	144623_at	49.0567	0	0.0346524
br	141430_at	48.9781	0.0367	0.178826
Tsp5D	144571_at	48.9159	0.0709	0.322024
CG1443	150796_at	48.9053	0	-0.256975
Drp1	153133_at	48.8844	0.015	-0.18584
ttk	153259_s_at	48.8444	0	0.175871
CG32550	151353_at	48.8358	0.0352	0.0455492
CG8102	147240_at	48.7506	0	0.175844
MED15	151943_at	48.4822	0.0006	0.301562
Calx	143737_at	48.1994	0.0539	0.136889
CG7631	144327_at	48.1908	0	0.0777208
CG32813	142790_at	48.1235	0.0055	0.154437
CG10249	151915_at	48.0338	0	-0.558612
nAcRbeta-64B	152309_at	48.0115	0.0374	0.010379
Cyp316a1	148341_at	47.9796	0.0102	0.0365585
CG14920	146226_at	47.9692	0	0.0359758
Grd	143179_at	47.9591	0.0333	0.0625634
RpL37A	145808_at	47.9245	0	0.00589573
CG13502	147657_at	47.7533	0.0557	0.448148
CG30392	151929_at	47.7324	0	0.359762
CG12105	153000_at	47.6662	0.0091	-0.0475511
Sbf	141798_at	47.6454	0.071	0.0242214
CG9752	153271_at	47.5969	0.0118	-0.017249
CG6036	150655_at	47.5819	0	0.0585616
mas	141377_at	47.4016	0	0.361864
CG11317	151843_at	47.378	0.0996	-0.00332551
CG8840	145709_at	47.3771	0	-0.140581
CG14322	150092_at	47.2386	0.0325	-0.182412
CG1722	145469_at	47.1983	0.0187	-0.0834194
CG14521	152164_at	47.1738	0.0602	0.0686084
CG15117	153526_at	47.0906	0.0422	0.0185175
GalNAc-T1	147254_at	46.9831	0.0311	-0.194195
GABA-B-R3	145544_at	46.8088	0.0316	0.060794
CG11626	150196_at	46.7158	0	0.106627
CG12424	142565_at	46.6259	0.1449	0.0380332
CG7669	152180_at	46.5606	0.0267	0.137883
SoxN	142903_at	46.5126	0.0721	0.0349467
CG12018	153411_at	46.3909	0.0357	-0.141091
CG14717	149702_at	46.0909	0	0.213238
CG8051	141799_at	45.9104	0.0726	-0.507371
CG5989	153017_at	45.8502	0	-0.664784
elk	142264_at	45.8405	0.004	-0.263627
CG12164	141384_at	45.8274	0	0.22039
tra	142717_at	45.6987	0	-0.169901
CG10166	142885_at	45.5757	0	0.337535
CG9797	142784_at	45.4453	0	-0.0855305
phm	145319_at	45.2834	0.0317	0.110123
Gr28b	145958_at	45.2367	0.0099	0.232629
mRpL52	146759_at	45.0601	0.0008	-0.178022
RhoGAP88C	149891_at	45.06	0	0.317934
Osi6	144185_at	44.9797	0.1717	-0.0228028
CG9793	142783_at	44.9748	0	0.287741
CG9360	144893_at	44.9452	0.0289	0.0632944
CG6986	144489_at	44.9387	0.1281	0.0345467
CG9036	147537_at	44.8456	0.08	0.228385
CG5612	150739_at	44.6999	0	-0.139688
CG15633	145775_at	44.6013	0.0863	0.0459604
CG10126	152890_at	44.4729	0	-0.750134
Ca-beta	152671_at	44.3941	0.0641	0.0376878
CG18208	150163_at	44.3558	0.0461	-0.348334
CG10960	153366_at	44.3233	0	0.0335066
CG9981	145184_at	44.3033	0	0.0399162
CG1889	152463_at	44.2351	0.0238	0.00875728
CG12219	144591_at	44.2096	0.0307	0.0486183
neuroligin	145930_at	44.096	0.0525	0.0819257
Mlc1	143264_at	44.0284	0	0.36469
sd	143337_at	43.9424	0.0574	-0.0699393
CG7720	142378_at	43.9344	0	-0.367064
Vm32E	143749_at	43.9169	0	0.00411054
Myo28B1	145968_at	43.7825	0.0758	0.205582
CG14625	144375_at	43.7534	0	0.0496668
CG7328	149095_at	43.7169	0.0246	0.0200103
bwa	146530_at	43.6765	0.023	-0.334143
CG16996	146272_at	43.67	0	0.0275225
Ilp7	144449_at	43.6123	0	0.375872
Obp8a	144736_at	43.5649	0	0.225251
Gr68a	148599_at	43.2979	0.0011	0.13587
CG17104	153885_at	43.2977	0	0.105625
CG15226	147576_at	43.2702	0.065	0.0389458
Or98a	150755_at	43.1744	0.0345	0.0924663
Plap	141643_at	43.1586	0.0009	0.304422
CG12814	149619_at	43.1362	0.1528	-0.0200147
CG7529	152933_at	43.0529	0.0743	0.117162
CG10101	149444_at	42.9725	0.001	-0.0208778
Mcm3	153592_at	42.8587	0.0919	0.0184213
CG14247	150684_at	42.7228	0	-0.127858
CG7175	153643_at	42.6339	0	-0.0155151
CG11339	150938_at	42.6009	0.0557	-0.0557732
CG2865	153060_at	42.4509	0	0.439153
CG3222	148475_at	42.3664	0	-0.0386245
CG13409	142666_at	42.3521	0	0.0393464
CG12677	151183_at	42.335	0	0.0335163
Lcp65Ad	143937_at	42.3309	0.067	0.123201
CG31751	146443_at	42.3032	0.0518	-0.127813
Tsp42Eo	146716_at	42.2953	0.0717	0.057085
dre4	143225_at	42.0435	0	0.0706176
CG6022	153443_at	41.9951	0	0.171803
CG15212	151315_at	41.9356	0	-0.0211884
CG13562	147815_at	41.9154	0.0869	0.0203815
Lkr	148225_at	41.6601	0.0445	-0.0713592
CG4597	148212_at	41.6094	0.1107	-0.00502036
CG14906	143802_at	41.4514	0.1003	0.268202
CG14907	150036_at	41.4436	0	-0.0724842
CG16787	147820_at	41.3993	0.0883	-0.500033
C15	143524_at	41.3222	0.0127	0.142279
CG14799	144390_at	41.2665	0.1702	-0.126096
CG31302	149955_at	40.9464	0.1974	-0.017317
CG14867	149954_at	40.9398	0.0302	0.0338097
CcapR	150634_at	40.8752	0.019	0.123331
CG2681	151891_at	40.826	0.0982	0.306914
CG2269	151763_at	40.7276	0.0072	0.328623
CalpB	142622_at	40.5529	0.0729	-0.439411
CG11060	151971_at	39.9667	0	0.0152015
pk	143306_at	39.9523	0.0674	0.107093
CG9445	151151_at	39.9414	0	-0.0227826
wdp	151845_at	39.8252	0	-0.528903
CG14972	148115_at	39.7719	0.0537	-0.190712
Tsp42Eh	146711_at	39.6729	0	0.0037064
CG1623	142262_at	39.6398	0	0.0649791
CG15510	150850_at	39.5968	0	0.00234983
Nep1	144576_s_at	39.5232	0.0995	0.0318038
sunz	149416_at	39.2881	0.0091	-0.161874
CG8177	141549_at	39.2609	0.1209	1.00149
CG30264	147715_at	39.1199	0	0.0143794
CG4622	155077_at	39.0469	0.0909	-0.225792
CG17994	142660_at	38.985	0	0.0501235
Hsp60C	145838_at	38.6969	0	0.0556709
CG34139	150244_at	38.5964	0.0283	0.341772
CG14128	148613_at	38.5243	0.0439	0.0775666
Cyp310a1	155069_at	38.4242	0.0034	-0.375671
CG17838	153074_at	38.3919	0.13	-0.146171
Atg18	154843_at	38.3367	0.0143	0.10044
CG7678	142662_at	38.3261	0	0.0247019
beat-Vb	149806_at	38.3255	0	0.20922
CG7044	150295_at	38.3101	0	0.036418
Poxn	143309_at	38.2437	0.0407	-0.0236468
Pkg21D	151941_at	38.163	0.0151	-0.111875
CG4607	144640_at	38.1029	0.0218	0.410622
CG12477	149009_at	37.9415	0.0049	-0.0795325
CG16884	153391_at	37.866	0.0153	-0.000497566
CG4781	147879_at	37.8102	0	-0.125476
Sh	142150_at	37.5637	0.0714	0.153546
CG30391	147611_at	37.5248	0	0.290084
Ugt	152454_at	37.4804	0	0.188824
Ctr1C	150920_at	37.3894	0.006	0.00129211
bun	152525_at	37.3812	0.1073	-0.641226
CG9815	147776_at	37.2	0.1558	0.742309
CG15425	145749_at	37.1005	0.0083	0.0461252
CG1695	145429_i_at	37.0706	0.0528	0.218049
CG5890	150621_at	37.014	0.1924	0.0497472
CG31666	142998_at	36.6814	0.05	0.35812
RabX2	144798_at	36.6598	0.006	0.204005
CG6891	141412_at	36.5128	0	0.160155
LpR2	142647_at	36.5118	0.0816	0.0695701
slam	145894_at	36.4614	0.0096	-0.0660161
CG15778	144538_at	36.386	0.0811	0.0132227
CG32687	144806_at	36.2641	0.0573	0.559604
CG13534	147729_at	36.2507	0	0.0754419
Tre	144537_at	36.2231	0.0315	0.0266494
CG12426	150756_at	36.2032	0.0077	0.0705076
tna	153892_at	36.2018	0.1455	-0.670763
olf413	149224_at	36.1946	0.006	-0.41644
sog	143359_at	35.9052	0.0158	0.0657808
CHKov1	142324_at	35.876	0	0.325457
CG13285	148226_at	35.862	0.1628	-0.0769814
CG10562	142254_at	35.8269	0	0.20602
mud	154460_at	35.7219	0.0233	-0.0119547
CG5556	145575_at	35.6481	0	0.0537913
CG15008	148156_at	35.2845	0.0373	0.305376
CG5623	149971_at	35.2099	0	-0.401268
CG15893	154623_at	35.1847	0.118	0.117168
CG11262	148686_at	35.1751	0	0.054688
CG9164	145115_at	35.1477	0.0225	0.0303888
CG16793	142265_at	34.9552	0.0297	0.0865061
CG15007	148155_at	34.902	0	-0.0813378
CG13727	148942_at	34.8834	0	0.119591
CG31792	146466_at	34.8801	0.0042	0.0950362
rn	149437_at	34.8763	0.045	-0.0705224
CG7072	148392_at	34.8477	0.0038	-0.214917
CG17199	150243_at	34.7732	0	0.462246
CG16798	146541_at	34.7613	0.1523	0.0129102
CG12589	151161_at	34.7159	0.0536	0.0808286
yellow-e	149842_at	34.6799	0.0556	0.0659
CG11226	149257_at	34.6645	0	-0.0896947
nht	144262_at	34.6516	0.0678	-0.056034
CG17042	147141_at	34.5679	0.1017	0.00289133
CG7048	153363_at	34.403	0	0.121676
CG7378	145337_at	34.2782	0.0165	-0.261914
CG15800	147804_at	34.2004	0	0.0849777
CG31904	143759_at	34.0902	0.0216	0.91994
CG15251	144775_at	33.7515	0.0272	-0.00385316
CG11263	148687_at	33.6778	0.0612	0.0553088
CstF-64	144195_at	33.6704	0.0052	0.276143
CG6163	148571_at	33.6649	0.0675	0.12843
Gadd45	146727_at	33.631	0.0071	1.83806
CG14463	149469_at	33.6064	0.0297	0.260401
Cyp4d8	152865_at	33.5736	0.0222	-0.0340519
CG11206	147671_at	33.5349	0.0313	0.0417067
CG14853	149909_at	33.4377	0.0753	0.153677
CG15249	144772_at	33.4284	0	0.214654
ru	147973_at	33.3193	0	0.206627
CG7722	152729_at	33.2496	0.0234	-0.201538
CG1869	148079_at	33.2487	0.022	0.078683
Rfx	143923_at	33.1645	0.0958	0.906478
CG12789	152891_at	33.1499	0.044	-0.161325
CG12607	148176_at	33.1209	0.0672	-0.0126188
CG17631	149993_at	33.0495	0.0432	0.0294122
CG12455	144270_at	33.0369	0.0001	0.0579144
pnr	141518_at	33.0352	0.0366	0.818452
CG32306	148045_at	32.9961	0.0443	-0.482914
CG16777	149558_at	32.9311	0.1379	0.899182
CG9335	154886_at	32.9229	0.0197	0.105363
cln3	148976_at	32.8617	0.0516	-0.00694921
CG14959	148098_at	32.8207	0.016	0.459153
CG15159	146439_at	32.7383	0.0622	0.0652653
Teh1	149596_at	32.7256	0	0.0841195
CG30296	147594_at	32.5319	0.03	-0.416066
CG1287	149449_at	32.346	0	0.152273
CG11769	150024_at	32.3294	0.1727	-0.058504
CG3818	146091_at	32.3154	0	-0.0100294
elB	143520_at	32.2913	0.041	0.110956
Glut1	152210_at	32.2436	0.0736	0.177687
Ugt36Bb	146378_at	32.2138	0.0502	0.124296
Ugt36Bc	146379_at	32.1953	0.0402	0.0208441
CG17855	146090_at	32.1933	0	-0.0167563
CG30104	151726_at	32.1373	0	-0.232533
mRpL46	148003_at	32.1103	0	0.104004
CG34145	145434_at	32.0896	0.0043	0.0127682
CG5065	147321_at	32.0262	0	-0.685744
mam	148396_f_at	32.0153	0.0709	0.314569
CG12025	148010_at	32.0101	0.0136	-0.0150865
CG8760	148727_at	31.9287	0.0838	0.0177826
Awh	143717_at	31.9234	0.0815	0.0455461
Or74a	148941_at	31.9196	0	-0.347351
CG7337	141267_at	31.7634	0.0156	0.0497899
CG18266	152359_at	31.5876	0	0.109045
CG13737	148726_at	31.5662	0	0.103274
CG18480	141411_at	31.5213	0.0067	-0.167643
CG13306	151302_at	31.5139	0	0.0222167
CG7560	148573_at	31.4951	0.0573	-0.0119471
CG32633	141259_at	31.4303	0	0.0104307
Takr99D	143499_at	31.2732	0.0211	-0.386923
CG9008	152616_at	31.2497	0	-0.969049
Hr46	143123_at	31.2289	0.0461	0.110569
CG8707	152663_at	31.1501	0.0121	-0.507582
Or22c	144136_at	31.0849	0.0672	0.104357
CG3004	154144_at	31.074	0.0328	-0.118516
CG10311	150008_at	31.0429	0.1166	1.14746
Aats-lys	154164_at	31.0402	0	0.125611
CG31203	150276_at	31.0086	0.1821	-0.0157668
CG17047	147145_at	31.0043	0.0177	0.0871935
CG17327	149813_at	30.8636	0	-0.000216549
CG1919	148008_at	30.805	0.0363	1.66545
PFE	152111_at	30.7063	0.0546	0.330649
CG10000	150782_at	30.6932	0.1243	0.327434
Tre1	144536_at	30.6283	0	-0.834842
CG8539	141441_at	30.5745	0.0305	0.039066
nAcRalpha-96Aa	143056_at	30.558	0.0569	0.0456904
CG11191	152305_at	30.4011	0.0501	0.316054
CG11951	150818_at	30.3429	0.0057	-0.0406929
CG12898	146944_at	30.2972	0.0146	0.279048
CG31419	150064_at	30.2664	0.0423	-0.367521
Lsp1alpha	143238_at	30.1247	0.0275	0.0173347
CG12858	147219_at	30.0631	0.2198	-0.214982
dyl	148167_at	29.9782	0.0508	-0.0151185
CG4744	152441_at	29.9631	0	0.257216
Fmrf	143163_at	29.9543	0.1474	0.111006
CG12540	145069_at	29.9169	0	0.0554416
CG9003	147024_at	29.8881	0.2138	0.676782
CG1314	152527_at	29.8855	0	0.00238369
pAbp	154253_at	29.8742	0.0212	0.619835
CG12333	152706_at	29.8502	0.055	-0.169548
nocturnin	149671_at	29.7032	0.0943	-0.310876
CG6878	148796_at	29.6674	0	0.182143
sala	143331_at	29.6629	0.081	0.0674754
CG1583	154938_at	29.6526	0.0348	-0.678796
CG5559	146414_at	29.6236	0.0753	0.144663
CG15337	144684_at	29.5948	0.1204	0.502651
CG3252	144519_at	29.5801	0	0.170736
CG3492	152716_at	29.573	0	0.481353
Ipp	143875_at	29.5366	0.1589	-1.25103
CG6959	149712_at	29.4873	0.2312	0.048739
CG17322	154326_at	29.4846	0	0.0754045
Orct	152843_at	29.4647	0.0081	0.664265
CG31731	146345_at	29.4638	0.1472	-0.121536
Argk	148443_at	29.3395	0.0617	-0.237292
CG13858	151072_i_at	29.3192	0	0.035009
CG13859	150350_at	29.3191	0.0066	0.050185
CG15071	147456_at	29.2787	0.0437	0.243659
alpha-Est8	143822_at	29.2685	0.0028	0.0241056
CG10858	148121_at	29.2138	0.0119	-0.00325417
CG10962	143009_s_at	29.2019	0.0321	0.0816127
CG16898	147525_at	29.184	0	0.129091
CG13830	150426_at	28.9679	0.071	0.0730714
CG15235	146692_at	28.9074	0.0748	0.0490321
Hmx	150082_at	28.8534	0.2084	0.0497194
CG5778	150343_at	28.7856	0	-0.42494
SK	142344_at	28.7378	0.1605	0.125123
CG14511	150808_at	28.7015	0	-0.118042
CG11099	147530_at	28.6719	0.0794	0.0323595
Shab	142312_at	28.6555	0.0673	-0.051882
CG16766	150096_at	28.651	0.0827	-0.00866052
tomb	145829_at	28.6385	0	0.0461973
CG5048	148759_at	28.6104	0	-0.222416
CG14015	142693_at	28.5989	0.0361	0.0816654
CG16700	145227_at	28.5973	0.1272	-0.219667
Cyp4d1	143572_at	28.5927	0.0081	0.10414
CG12525	148471_at	28.5427	0.0487	0.0786161
CG18139	150083_at	28.537	0.0682	-0.151411
CG13557	147782_at	28.4879	0	0.0165656
CG11368	151392_at	28.4663	0.0111	-0.299626
CG13731	148947_at	28.4463	0.0658	0.0266611
stumps	142813_at	28.421	0.0516	-0.0673333
Mst84Dd	143436_at	28.3795	0	0.0421944
Mst84Dc	143435_at	28.3787	0	0.0492487
CG15021	148175_at	28.3618	0.0062	0.148365
CG2616	152763_at	28.3525	0	0.0270891
CG8289	154770_at	28.3265	0.0313	0.363758
mle	143266_at	28.3062	0	-0.50248
CG12998	145236_at	28.3011	0.0858	-0.0275569
CG15580	149364_at	28.2974	0.0209	0.076662
Sox15	143553_at	28.2879	0.144	0.0701732
CG4073	149639_at	28.2408	0	0.0314319
CG12997	145238_at	28.1977	0.0236	0.0689592
CG5172	145237_at	28.1886	0.1762	2.19383
CG3339	150724_at	28.0986	0	-0.0256316
Mctp	147465_at	28.0862	0.0638	-0.28172
mthl10	147925_at	28.0772	0.0093	0.0174423
rk	143322_at	28.0481	0.0239	0.230423
CG8932	150628_at	28.0162	0.0296	0.0192738
CG17270	142610_at	27.9611	0.0194	0.0423717
Ance-5	152027_at	27.8934	0	0.148781
TpnC47D	143622_at	27.8854	0	0.0845398
CG12679	145420_at	27.8163	0	0.163414
CG13594	147877_at	27.8146	0.0282	0.166787
CG13931	147996_at	27.7869	0	0.3252
pb	143292_at	27.7759	0.1248	0.0212213
CG9850	147803_at	27.7684	0.0473	0.343222
sdt	144689_at	27.7523	0.0819	0.244278
CG13331	147156_at	27.7319	0.037	0.17146
CG7963	149496_at	27.6603	0.125	-0.113532
CG16837	147859_at	27.5985	0	0.00275077
CG3494	147858_at	27.5693	0	0.0834834
Osi19	149394_at	27.5403	0	0.0695943
CG7080	153937_at	27.5239	0	-0.321782
CG30044	147097_at	27.497	0.029	0.0413064
Jon44E	146826_at	27.4896	0	0.0807841
vimar	141802_at	27.4742	0.0281	0.520901
CG13811	149097_at	27.4182	0.0761	-0.230279
CG9395	146332_at	27.4113	0.1535	0.176735
CG7603	148955_at	27.3987	0	-0.0808902
Ac76E	153007_at	27.3361	0.0412	0.0716696
mXr	146811_at	27.302	0.0297	0.146659
hh	143501_at	27.2899	0.0744	-0.0213381
CG5892	150306_at	27.2894	0.0959	0.0400589
CG13055	148856_at	27.2703	0.0254	0.26922
Golgin84	150502_at	27.2469	0	0.102394
CG30095	147281_at	27.194	0	0.0533164
CG5077	152987_at	27.1631	0.0184	-0.409133
CG9339	146562_at	27.1543	0.0263	0.249539
l(2)44DEa	141390_at	27.1428	0	0.49856
CG3542	154288_at	27.0108	0	0.122705
CG14850	149902_at	27.0089	0.0408	0.0549839
CG4480	146356_at	26.9857	0.006	0.0334888
CG17378	145926_at	26.8924	0.1127	0.775281
CG9581	152770_at	26.8155	0	-0.206675
CG10827	141419_at	26.8115	0	-0.00277342
CG30069	141381_at	26.8087	0	-0.586639
CG6767	148484_at	26.8036	0.0385	3.97462
CG1986	144773_at	26.798	0	0.0270823
CG17664	152683_at	26.7976	0	0.122903
Cralbp	148235_at	26.7515	0.0381	0.0150816
CG13069	151268_i_at	26.7145	0.086	-0.195524
CG13070	148859_at	26.7112	0.0726	0.261118
ome	154049_at	26.6891	0.0106	0.0187853
CG13476	148763_at	26.6853	0	0.0455306
CG13073	148852_at	26.6816	0.0039	0.0157948
CG14117	148688_at	26.6787	0	-0.0666752
Gclc	144677_at	26.6418	0.3482	0.0911981
CG1600	152715_at	26.6206	0.0461	0.747106
CG13041	148879_r_at	26.5973	0	0.0667448
CG11590	145051_at	26.5815	0.0237	-0.168251
CG31689	141801_at	26.5751	0.0636	-0.690563
CG31004	150930_at	26.5728	0.0336	1.30765
Eaf6	148231_at	26.5529	0	0.138621
CG13278	146375_at	26.5526	0.0427	0.0731852
l(1)G0007	145052_at	26.517	0.1095	-0.0304971
CG34111	151080_at	26.4674	0.2113	NA
CG6879	150523_at	26.4389	0.0328	-0.277884
CG32414	143900_at	26.3587	0.0895	0.16258
Or56a	147519_at	26.331	0	0.0398823
vvl	143409_at	26.3269	0.0804	0.0894518
Pif1A	149525_at	26.2681	0.0599	-0.229101
Pif1B	152445_at	26.2681	0	-0.360672
Or45b	146889_at	26.2298	0	0.00271985
CG4328	148650_at	26.2267	0.0511	0.0772421
MtnC	150257_at	26.1835	0.0101	0.0564967
Ten-m	143472_at	26.1653	0.0153	0.186109
CG31778	153405_at	26.1574	0.0709	0.157922
CG18265	148954_at	26.1565	0.0531	0.0558456
CG4962	148870_at	26.1462	0.1236	-0.0564566
CG18135	155139_at	26.0832	0.0143	1.02447
CG32549	145298_at	26.0488	0.1893	-0.260356
CG11928	145776_at	25.8551	0.0093	-0.0213502
CG13882	147922_at	25.8498	0.0631	0.159339
cpo	143113_at	25.8217	0.1981	0.14621
I-t	144099_at	25.7993	0.0246	0.196316
CG4322	144076_at	25.7611	0.0599	-0.265498
LysX	143470_at	25.7388	0	-0.0348133
CG9269	149850_at	25.6974	0.0249	0.0523951
Or59a	144126_at	25.6922	0.0131	0.0265604
CG1607	142423_at	25.6146	0.067	0.0141815
CG13942	147194_at	25.6141	0.0439	0.234411
CG12056	142420_at	25.6092	0	0.0402797
CG3599	144580_at	25.6043	0.0681	-0.0863641
Aph-4	143872_at	25.5867	0	0.118939
CG12057	142419_at	25.5691	0	0.482744
Rya-r44F	143650_at	25.5501	0.0349	-0.450114
Trh	152446_at	25.5329	0.0599	0.13126
Octbeta2R	149785_at	25.5174	0.0881	0.235618
CG17744	148298_at	25.4361	0.0543	-0.122262
CG33056	142354_at	25.3874	0	0.596025
CG12958	147248_at	25.3447	0	0.0811904
Ald	154814_at	25.3403	0	0.669723
CG11882	150809_at	25.3378	0.0343	-0.0805664
CG4049	147840_at	25.3012	0.0429	0.176151
CG17922	152694_at	25.1669	0.1182	-0.0600292
CG9507	152596_at	25.1341	0.1593	0.0439346
Sdic:CG9580	144095_at	24.99	0	0.00182257
CG1213	151937_at	24.9635	0	0.260226
Myo61F	151960_at	24.9607	0	0.0260708
CG3713	151364_at	24.9529	0	0.0666156
CG6362	144252_at	24.9333	0.0998	-0.0360443
CG13095	152369_at	24.9194	0	-0.177385
TrpA1	148429_at	24.8664	0.0078	0.23008
CG18367	147507_s_at	24.8594	0.0329	-0.0107345
CG6690	150339_at	24.8587	0	0.101587
CG12866	147216_at	24.8087	0.0249	-0.00517557
Or83b	149330_at	24.7966	0.0101	0.0165557
Poxm	143308_at	24.7231	0	0.0269104
Proct	145990_at	24.7223	0.0114	0.072529
CG13260	146366_at	24.7216	0.025	0.0496285
CG13716	148191_at	24.6919	0.0225	0.167078
CG8831	142722_at	24.6908	0	-0.235738
Or92a	142929_at	24.6759	0.1217	0.0542002
CG6280	147167_at	24.6583	0.0131	-0.0963161
CG12602	146249_at	24.6472	0.0986	0.641675
CG17100	142602_at	24.6326	0.3129	5.2657
CG17856	150770_at	24.5915	0	0.0549756
CG4829	152439_at	24.5892	0.1564	-0.220084
CG13837	150414_at	24.5076	0	0.154597
Cyp4g15	152658_at	24.4455	0.0018	-0.263228
CG31645	145850_i_at	24.4175	0	-0.516754
grh	141438_at	24.397	0	-0.008632
CG1246	148058_at	24.3326	0	-1.05591
E23	145703_at	24.3286	0.045	-0.126454
CG16708	149323_at	24.3232	0.0643	-0.940005
CG7422	148357_at	24.2801	0	-0.255072
dpr15	149734_at	24.2712	0.0411	0.069553
CG14004	145848_at	24.2368	0.1342	0.216691
CG14801	141607_at	24.1639	0	-0.358009
CG12900	146943_at	24.1201	0.0771	-0.103866
CadN2	146416_at	24.0476	0.0874	-0.134361
CG6761	152091_at	24.0437	0	0.0601129
CG10713	148710_at	24.0069	0.0024	0.0694222
CG10154	148711_at	23.9747	0	0.106202
CG15766	144555_at	23.9673	0	0.0547153
dei	151090_f_at	23.9307	0.139	-0.204159
rad	144986_at	23.9205	0	0.0118539
CG6074	150712_at	23.8454	0.2153	0.0612791
CG32529	145402_at	23.8304	0.1094	-0.0327685
CG32809	143997_at	23.8229	0.1118	0.233617
CG11229	145447_at	23.8094	0.033	0.0779626
CG10928	151009_at	23.7936	0.0002	0.117511
CG17623	150388_at	23.7752	0.0036	0.035565
CHES-1-like	144337_at	23.7716	0.0309	0.571161
NTPase	153738_at	23.6918	0.0433	-0.328253
CG13230	151237_at	23.6855	0	0.0864938
CG17362	148735_at	23.6848	0.0452	0.0648605
CG9040	148736_at	23.6841	0.0596	0.108366
SP1029	154723_at	23.6767	0.0084	0.0508974
CG13071	148858_at	23.6432	0.033	0.0449459
Rh7	148637_at	23.6392	0.0727	0.120748
Cyp4aa1	147268_at	23.6144	0	0.139305
CG15263	144264_at	23.5906	0	0.113335
dpr11	149404_at	23.579	0.0505	0.10356
CG4763	147808_at	23.5477	0.0082	0.0480363
CG13154	142721_at	23.519	0.0486	0.0358167
wee	142924_at	23.5047	0.0254	-0.958733
CG6043	146325_at	23.486	0.0526	-0.0694805
CG12991	145249_at	23.4829	0	-0.537846
CG16896	141743_at	23.4726	0	-0.430364
CG9989	150780_at	23.4481	0.0904	-0.112854
CG5126	154971_at	23.4321	0	-0.102162
l(2)03659	146878_at	23.4288	0	0.110494
CG8541	148339_at	23.4191	0.018	0.045926
CG15475	146546_at	23.4184	0.0421	0.0546932
CG2150	143298_at	23.3952	0.0588	-0.181152
CG7342	152514_at	23.3884	0.0758	-0.0634266
CG33177	145099_at	23.3001	0	0.10329
CG11489	149226_at	23.2968	0.0409	0.19253
CG14754	146813_at	23.2888	0.0837	0.101446
CG17786	150493_at	23.2555	0.0019	-0.666795
raw	146046_at	23.2541	0	-0.414801
twin	150492_at	23.2338	0.0113	0.165227
CG6738	150425_at	23.2158	0	-0.248352
CG14796	144058_at	23.1923	0.1152	0.0560171
CG3842	144594_at	23.1203	0.0129	-0.0997993
CG6719	149683_at	23.1169	0	-0.0966566
CG13937	148012_at	23.1105	0.0865	-0.269985
Cyt-c-p	143115_at	23.1105	0	0.941023
Aprt	143076_at	23.1096	0	-0.255583
CG17177	148762_at	23.1063	0	-0.0890669
CG15292	151439_at	23.0891	0	0.110621
CG32387	148315_at	23.0634	0	0.0569021
by	149561_at	23.053	0.0245	-0.170135
CG12147	149331_at	23.0525	0	-0.0211021
CG12897	146945_at	23.0334	0.0064	0.0552068
CG14375	149838_at	22.9759	0.0254	-0.161277
CG12531	145391_at	22.9709	0.0721	0.0593192
CG12558	152649_at	22.9669	0	0.134057
Gasp	153539_at	22.9457	0.0113	-0.000960202
CG16918	150769_at	22.9439	0.1517	0.227438
CG5011	141402_at	22.942	0.0298	-0.0479435
CG13504	147659_at	22.916	0.01	0.260363
CG1244	154100_at	22.8704	0.0989	0.00814208
Sep5	146780_at	22.8535	0.0959	0.237992
CG14380	149824_at	22.8175	0.0195	0.195458
CG6628	148511_at	22.7965	0	0.0301329
Cks85A	149519_at	22.7709	0.1035	0.21742
Prm	152555_at	22.7691	0.0088	0.209284
Osi23	150890_at	22.7683	0	0.0691806
GluRIIA	143498_at	22.7316	0.0196	0.132949
CG13552	147779_at	22.6713	0.0847	0.134077
put	154591_at	22.6405	0.0275	0.238377
CG12119	144735_at	22.6161	0.0062	0.0130522
CG11462	144556_at	22.61	0.0881	0.07427
tmod	150899_at	22.5841	0.1056	-0.104236
CG14315	150116_at	22.5813	0.0227	0.260984
CG7409	148360_at	22.5536	0	-0.282886
CG12960	147252_at	22.5284	0.0457	0.221446
CG14017	145833_at	22.5247	0	0.318405
CG11666	151132_at	22.5117	0.0739	0.035593
CG5639	150738_at	22.5094	0.084	0.0471322
CG15546	150915_at	22.4993	0.0241	0.0795203
CG7551	148576_at	22.4583	0.0267	-0.033321
CG6208	149616_at	22.4295	0.0303	0.0838962
CG14445	144583_at	22.4265	0.1421	0.128792
CG11409	154927_at	22.4029	0	0.280222
CG14142	148563_at	22.3392	0.0186	0.0717278
CG8647	148297_at	22.3317	0.0435	-0.0449451
CG13487	147641_at	22.317	0.0548	0.129221
CG14674	149350_at	22.3063	0.0131	0.00161618
Ets65A	148266_at	22.2648	0.0457	0.0508409
dmrt99B	150835_at	22.2575	0.0402	0.0433268
CG12560	146001_at	22.2564	0.0114	0.241556
CG7593	150839_at	22.2551	0.051	-0.0147468
CG9570	145410_at	22.2458	0	0.00807742
CG10168	150453_at	22.2371	0	0.0749293
CG5334	145076_at	22.1134	0.026	0.0552491
CG10912	152122_at	22.0411	0	-0.285731
CG6184	150212_at	22.0265	0.0004	0.00995384
CG8475	152396_at	22.0085	0	0.04148
Osi14	154231_at	21.9901	0	0.0378866
npf	144175_at	21.9613	0.0094	0.07356
CG13186	147052_at	21.9526	0	-0.0127413
CG14342	145568_at	21.8727	0.0515	0.0581775
CG31149	150170_at	21.7949	0.173	-0.0490854
Timp	153002_at	21.785	0	-0.384664
Zeelin1	152565_at	21.7797	0.0257	0.20121
melt	143969_at	21.7738	0	0.00334625
CG5142	146309_at	21.7365	0	0.0671342
CG30327	147655_at	21.721	0.0371	-0.390162
Traf1	153984_at	21.7185	0.0009	-0.315448
Plc21C	153733_at	21.6737	0.0194	-0.223176
CG8072	148509_at	21.657	0	0.167528
SIFR	150310_at	21.6383	0	0.047145
CG32264	148120_at	21.636	0.1949	-0.483784
CG1428	146603_at	21.6255	0.0037	0.0368742
CG2082	151855_at	21.5929	0.0363	-0.0214278
CG6893	149007_at	21.5536	0.0347	-0.0208273
CG6921	153820_at	21.5401	0.0524	-0.246187
CG10803	152977_at	21.5217	0.0731	-0.0416134
CG32473	149833_at	21.489	0	0.00835216
CG12699	142323_at	21.4574	0	-0.167436
CG12904	146938_at	21.453	0.1266	-0.0523274
CG4021	147635_at	21.4007	0	0.0637487
CG3199	149881_at	21.3993	0	0.162228
CG14341	145564_at	21.396	0.0103	0.0432356
CG11796	151899_at	21.3681	0	-0.407435
CG9812	147775_at	21.3396	0.1196	-0.00172534
CG3168	144613_at	21.275	0.0325	-0.86222
CG33528	147158_at	21.2539	0.0643	0.327747
CG15014	148169_at	21.2174	0	-0.130274
sda	152119_at	21.2098	0.0779	-0.0969802
pum	143315_at	21.1879	0.2301	-0.230041
CG16836	151210_at	21.1055	0.0396	-0.539146
IM3	151211_at	21.1023	0.2224	0.28955
IM2	144068_at	21.0996	0.1007	-0.113921
nemy	152880_at	21.0678	0	0.117758
Osi17	149392_at	21.0635	0.0706	0.0343881
lbm	143863_at	21.062	0.0023	-0.296266
croc	143752_at	20.9807	0.1237	-0.0128545
CG11899	153150_at	20.9599	0	0.588771
CG12029	148118_at	20.9515	0.1424	0.559434
CG31632	145928_at	20.9371	0.0635	0.236167
LCBP1	141311_at	20.9076	0	0.207029
msta	142987_at	20.879	0	-0.332846
CG15020	148174_at	20.8734	0.0465	0.0165883
CG14515	150812_at	20.8724	0.0629	-0.0065773
CG15753	145012_at	20.856	0	0.624091
CG15471	144492_at	20.8394	0.0953	0.105968
star1	148997_at	20.7964	0	0.172285
CG13036	148893_at	20.7532	0.0489	0.0249909
ham	146453_at	20.7077	0.0302	0.0335991
Mmp1	147882_at	20.7038	0.192	2.11587
CG32396	143913_at	20.6819	0	0.0528043
CG31827	144225_at	20.6701	0	-0.00320082
CG13544	147747_at	20.6679	0	-0.239594
CG12645	144785_at	20.6618	0	-0.0472066
n-syb	151978_at	20.6231	0.0598	-0.12183
Gr57a	147570_at	20.5648	0	-0.140706
pio	152422_at	20.5555	0.0826	0.151395
CG13624	141772_at	20.5484	0.0534	2.55146
Sgs1	143345_at	20.5321	0.0122	0.0836578
Rh50	151895_at	20.5319	0	0.0896805
CG10898	154423_at	20.5076	0.015	-0.180897
beat-Ic	152869_at	20.4775	0.011	0.153914
so	152642_at	20.4724	0.0285	0.127517
CG1545	144843_at	20.453	0.0032	-0.144401
CG12425	150766_at	20.4194	0.15	0.721
vn	143407_at	20.4114	0.029	-0.120057
Mdr65	143476_at	20.3951	0.0112	0.0465887
CG8795	149834_at	20.3874	0.1605	0.062394
CG13471	148765_at	20.3568	0	0.105576
CG17669	147441_at	20.3278	0	0.0375127
Teh3	151174_at	20.308	0.1822	-0.189715
CG13995	145866_at	20.2776	0.0694	0.0220515
VhaM9.7-1	154011_at	20.2663	0	-0.171444
CG15566	150939_at	20.2599	0.1385	0.132517
CG31086	150652_at	20.223	0	0.0661882
CG14607	149434_at	20.2117	0.0046	0.0287649
CG30158	146703_at	20.2044	0.0279	-0.260747
CG14435	144622_at	20.1913	0.0532	-0.148771
LamC	154588_at	20.1858	0	-0.393469
CG13171	147069_at	20.1704	0.0144	-0.00414894
CG5404	152956_at	20.1013	0.0275	0.100518
CG10112	147207_at	20.0545	0.063	0.923963
Shaw	143351_at	20.0465	0.1246	0.0911009
CG6525	149772_at	20.0217	0.005	0.0296909
wds	144410_at	19.9953	0.0255	-0.633895
CG13980	150727_at	19.9901	0.0992	0.02618
Osi13	149388_at	19.99	0	0.0442606
ana	152113_at	19.9617	0.4182	0.107866
CG30222	147627_at	19.9491	0.095	0.187235
CG14586	148978_at	19.9453	0.0085	0.0539943
skpF	147778_at	19.9254	0	0.0540268
CG34121	148354_at	19.8639	0.0208	NA
CG32377	148353_at	19.8613	0.1629	0.0620194
SP2523	142137_at	19.8484	0.0061	0.0367754
CG9399	149569_at	19.8418	0.0295	-0.554478
CG16790	149567_at	19.8384	0	-0.226946
CG9396	149568_at	19.836	0	0.207967
Nedd4	142789_at	19.8162	0.0766	-0.460162
Fkbp13	152208_at	19.8155	0	-0.332095
CG13898	147939_at	19.8029	0	0.133853
CG7442	149215_at	19.7905	0.0051	-0.00195123
shn	152896_at	19.7132	0.0427	0.280083
CG31126	150518_at	19.7024	0.0092	0.0141008
kek3	144199_at	19.667	0.0219	0.0300824
fig	150843_at	19.6284	0	-0.00197357
CG14877	149985_at	19.5857	0.0357	0.0281483
Top1	143538_at	19.5751	0.0373	-0.114722
Rnp4F	154594_at	19.5123	0	0.273086
CG15245	151403_at	19.5005	0	-0.212162
CG6981	141349_at	19.4926	0	-0.277488
CG2121	146807_at	19.4584	0.185	0.0736944
CG32150	148828_at	19.4539	0.0332	-0.0922815
elfless	146421_at	19.4415	0.0201	0.0289903
CG14034	145814_at	19.3895	0.0069	0.0625218
CG8613	152509_at	19.352	0.0504	0.165763
CG8960	152877_at	19.3397	0.0075	0.0295335
CG12995	145233_at	19.3353	0	0.0300944
CG10869	145587_at	19.3328	0	0.0399359
LanB1	151856_at	19.2716	0.0412	0.230233
CG15459	145423_at	19.2259	0	0.026484
DopR2	143783_at	19.2257	0.0393	0.212786
CG15458	151135_at	19.2003	0	0.0780546
CG14291	150169_at	19.1942	0.0283	0.600217
CG1136	153059_at	19.1811	0	-0.146841
CG14856	149917_at	19.1666	0	0.452672
CG17662	147792_at	19.1429	0	-0.215769
slou	143284_at	19.1386	0.0459	0.0334182
Pdf	143977_at	19.1178	0	-0.0701276
CG6789	144507_at	19.0896	0	0.0874209
CG8398	148286_at	19.0721	0.0199	-0.398688
Spx	143850_at	19.0573	0.0628	0.418348
Cpn	152156_at	19.0475	0.04	-0.000177641
CG3419	147854_at	19.0284	0.0006	0.00216028
CG14820	148289_at	19.0237	0	0.320957
AttC	147150_at	18.9961	0.0022	0.0923099
RpS12	154203_at	18.9831	0	0.0285425
CG32779	144452_at	18.9513	0.018	0.0795137
fd3F	144453_at	18.9495	0.1223	-0.156336
CG31217	143703_at	18.943	0.1033	0.327504
exex	148368_at	18.8843	0.0417	0.048804
CG14675	149355_at	18.8098	0	0.0927115
CG6726	150421_at	18.7966	0	-0.151768
Gr59b	147739_at	18.766	0	0.0427718
CG5197	147322_at	18.7647	0.0347	0.0265063
CG5326	150375_at	18.7542	0.06	0.0510409
CG15522	150859_at	18.7528	0.2324	0.0603366
CG8129	141406_at	18.7506	0	0.102553
Cad99C	150851_at	18.7344	0.0037	0.068861
CG1208	152216_at	18.7245	0	0.0551974
CG4198	152409_at	18.6993	0.0164	-0.47645
CG31746	146431_at	18.6992	0.0463	0.0336556
dhd	154221_at	18.6948	0	-0.0491747
CG10633	148219_at	18.6897	0.0097	0.0546617
CG14855	149916_at	18.6892	0.1093	0.302211
Fps85D	143164_at	18.6692	0.0267	-0.0735769
CG31224	153102_at	18.6552	0.126	0.611147
CG7031	150400_at	18.6076	0.0149	0.0477814
CG11138	144946_at	18.5798	0.0459	-0.472577
Itp-r83A	143580_at	18.5769	0.0644	-0.203159
CG11779	142455_at	18.515	0.0649	-0.813478
CG5721	141637_at	18.5104	0.0586	0.028916
sick	146523_at	18.508	0.0479	0.215382
yellow-g2	148035_at	18.4688	0.0193	0.0168803
CG5558	153877_at	18.4605	0.0564	0.159152
CG7251	152537_at	18.4435	0	0.0363168
Shc	143792_at	18.4304	0	0.61434
Akap200	141326_at	18.3915	0.2281	-0.14553
CG14535	145987_at	18.3854	0.0722	1.10375
CG14060	148927_at	18.3574	0.1954	0.269045
CG30360	142359_at	18.3339	0	-0.0207335
SerT	143621_at	18.2651	0.0298	0.172744
CG2837	145790_at	18.1213	0.1248	0.0528104
Lim3	143224_at	18.1137	0.0237	0.205269
CG13936	148009_at	18.1105	0.0323	0.0533324
CG31100	149534_at	18.1006	0.2556	-0.0905377
CG6523	154895_at	18.0696	0	0.3172
CG2663	149329_at	17.9674	0	0.0367697
CG13871	147538_at	17.9383	0	0.00885558
CG4893	148888_at	17.906	0	-0.286876
E2f	143689_at	17.9003	0.0038	-0.775031
Mdr50	143589_at	17.9001	0.0041	0.159656
CG3347	145697_at	17.8698	0.1025	0.0842801
CG6353	150318_at	17.8514	0.0185	-0.390292
stwl	153911_at	17.8276	0.1263	-0.617833
shakB	143291_at	17.7367	0.0382	0.119914
CG6024	148600_at	17.7298	0.0408	0.0754706
MTF-1	143047_at	17.706	0	-0.105056
CG14509	150811_at	17.6988	0.0488	0.0721107
CG15555	150936_at	17.6837	0	0.0261496
CG15930	144515_at	17.6539	0.0292	0.091528
CG15082	147468_at	17.6412	0.0757	0.182628
CG7956	150315_at	17.6075	0.0309	0.134918
Met75Cb	144211_at	17.5847	0	NA
alan-shepard	148214_at	17.5685	0.0637	0.158007
Ilp6	144399_at	17.5327	0.0367	0.0489611
CG8503	152363_at	17.5312	0	0.0767235
CG11146	144944_at	17.5256	0.0741	0.0475395
TBPH	142245_at	17.5199	0.1208	-0.163203
CG12780	146814_at	17.4506	0	-0.981741
CG15279	152654_at	17.3792	0	-0.041686
up	142555_at	17.3654	0	0.376906
Caf1	154659_at	17.3474	0.0401	-0.0341416
disco-r	145173_at	17.3405	0.1951	-0.144825
CG15455	145432_at	17.3374	0.1403	0.0497066
CG18673	151115_at	17.3256	0.0005	0.0339127
CG13135	146124_at	17.2974	0.0347	-0.000761743
CG17124	146190_at	17.2839	0	0.0524341
CG4774	150605_at	17.2654	0	-0.411453
RpL27	150604_at	17.2647	0	0.000272812
CG13713	151179_at	17.2541	0	0.0415763
CG31900	146008_at	17.1661	0.1251	-0.0168636
CG31781	146388_at	17.0651	0.0295	0.0888
CG4270	145629_at	17.0162	0	0.163163
phyl	143714_at	17.0005	0.0831	0.388635
Arr1	152756_at	16.9514	0	-0.101488
Tektin-C	148236_at	16.9239	0	0.00121984
CG4446	148459_at	16.9166	0.004	0.112274
CG11698	149486_at	16.912	0	0.10135
Fst	153941_at	16.9081	0.0279	-0.359913
CG10947	152852_at	16.9073	0.0319	0.0511658
eIF4AIII	149487_at	16.875	0	-0.185222
CG7194	148390_at	16.8587	0	-0.475651
CG32245	148188_at	16.8568	0.1295	0.136973
CG12729	144557_at	16.8452	0.2204	0.0726985
CG4854	150240_at	16.8294	0.0126	0.435621
Nmnat	150540_at	16.8283	0	-0.0523831
CG7197	154562_at	16.8185	0	-0.47914
CG12625	144858_at	16.7737	0.019	-0.00434015
RpL30	146467_at	16.7683	0	-0.0278844
CG12912	146928_at	16.7471	0.0343	0.0289124
CG17672	153529_at	16.7393	0.09	0.136999
CG8736	146820_at	16.6872	0.0338	0.946276
Cyp4s3	145104_at	16.6585	0	-0.00233291
CG33275	148349_at	16.6482	0.2794	0.307719
CG10629	148224_at	16.6446	0	0.0949849
snoN	145997_at	16.5555	0.1297	0.300305
CG5682	146315_at	16.5427	0.0515	-0.176449
CG32533	145367_at	16.5383	0.0224	0.0792677
CG11000	149353_at	16.5274	0.0111	-0.0492365
CG8399	141269_at	16.5083	0.0733	0.397702
CG10344	147675_at	16.4927	0.0034	0.222369
CG8829	145693_at	16.4817	0.078	0.0393947
Ac78C	144007_at	16.4692	0.1883	0.0942618
CG7276	148803_at	16.4584	0	0.0330864
IP3K1	146106_at	16.4509	0.1515	-0.169258
Treh	152512_at	16.4455	0	0.287228
Nmdar2	144062_at	16.4256	0.0787	0.100404
CG6282	142286_at	16.4193	0.1401	-0.21475
Mst84Db	143434_at	16.4056	0	0.0442252
CG7145	149213_at	16.4036	0.0213	0.599341
CG9448	152844_at	16.3798	0.0425	0.384388
CG5036	154885_at	16.3155	0.1212	0.707925
CG11898	150810_at	16.3012	0.0075	-0.120411
Gr33a	146276_at	16.2977	0.09	0.0436918
CG7998	150121_at	16.2895	0	-0.0452746
CG14071	146204_at	16.2177	0.1267	0.627908
CG12543	144598_at	16.1862	0.046	0.0536136
Acp76A	143827_at	16.182	0	0.0428309
CG17244	150404_at	16.1817	0.0237	-0.0946574
Pc	143294_at	16.1766	0.0483	-0.00102781
FR	148075_at	16.1402	0.0489	0.0823284
auxillin	153829_at	16.1096	0.0551	-0.244375
CG14021	152614_at	16.0847	0.01	-0.210551
CG13646	150541_at	15.9454	0	-0.18427
Pbgs	148647_at	15.9315	0.0145	-0.110943
CG5955	152732_at	15.9128	0	0.0809712
CG2712	154875_at	15.9058	0	-0.0526948
qua	143316_at	15.8923	0.0237	0.0686888
CG14129	148611_at	15.8787	0.0581	0.337322
Faa	142340_at	15.877	0	-0.122738
nod	141499_at	15.8614	0.0416	0.164718
Obp99b	150837_at	15.8262	0	0.19362
CG33138	153504_at	15.8188	0	-0.518255
Syn1	149210_at	15.8133	0.0276	0.0167015
CG12516	150771_at	15.7372	0	0.0533041
Spt-I	147131_at	15.7106	0.0158	-0.386333
heph	153488_at	15.6999	0.0001	-0.106146
Rop	141582_at	15.686	0.0178	-0.0531037
CG3330	152883_at	15.6597	0	0.0544728
CG9013	147341_at	15.6549	0.0516	-0.224289
CG6106	145296_at	15.6343	0.0503	-0.0110572
na	145060_at	15.598	0.0571	-0.104953
CG15177	149415_at	15.5761	0	0.0358236
CG15178	149414_at	15.4988	0	0.118225
CG14275	146022_at	15.493	0.3451	0.109082
CG34113	149359_at	15.4474	0.2026	0.096449
CG7741	147011_at	15.422	0.0505	0.731504
CG31090	150627_at	15.3668	0	0.0572831
CG8343	152488_at	15.3636	0.0094	-0.637118
CG2157	144832_at	15.2865	0.0468	0.267794
CG13058	148884_at	15.2349	0.0196	0.137077
Or67d	148518_at	15.2339	0.0381	0.0454714
CG14762	146784_at	15.1748	0.1293	0.053873
CG5971	154316_at	15.0552	0	-0.351555
CG1845	146729_at	15.0259	0.0335	-0.102294
stck	154860_at	15.0193	0	-0.514848
CG13556	147783_at	15.0148	0.0335	-0.0303976
CG10514	150576_at	15.0082	0	0.0360852
lambdaTry	147014_at	14.9953	0	-0.0810561
CG14395	149793_at	14.9033	0.0259	0.0120639
CG32650	142698_at	14.8517	0	-0.0155689
RpL29	143880_at	14.8103	0	-0.0450549
CG13455	148802_at	14.8006	0	0.0754893
CG9817	144815_at	14.7022	0.0639	0.170881
CG14062	150779_at	14.6666	0.0658	0.0180082
CG11286	149456_at	14.6242	0.0144	-0.0372791
CG11997	149539_at	14.5905	0	-0.302117
Vha14	143625_at	14.5426	0	0.0918877
CG9059	145223_at	14.5338	0.0343	0.0316661
CG16885	146350_s_at	14.53	0.0169	-0.00550053
Acp26Aa	143272_at	14.4185	0	0.051016
CG13457	148793_at	14.4002	0	0.138452
CG10137	152945_at	14.3409	0.0369	-0.289871
CG11456	149151_at	14.3084	0.0504	0.389861
CG8207	147258_at	14.2586	0.0292	0.274347
CG9924	149866_at	14.2432	0.0569	-0.10576
mRpL43	147798_at	14.2316	0	0.169926
CG32238	148193_at	14.2229	0	0.305657
CG6345	149631_at	14.2219	0.0204	0.0750025
botv	153992_at	14.218	0.0472	-0.286871
CG9577	145415_at	14.2095	0	-0.197974
mit(1)15	141713_at	14.1495	0.0103	-0.205409
CG5973	153381_at	14.1118	0	0.289672
Fer3	151614_at	14.0929	0.0112	0.0562936
CG6181	154620_at	14.0514	0.0288	0.405726
CG14731	149717_at	14.0104	0.0801	0.0131475
CG14890	150027_at	13.9979	0.0756	-0.211259
unc-119	155038_at	13.9387	0.0754	0.0807754
CG13309	148428_at	13.895	0	0.0492834
CG13315	151301_at	13.8628	0	0.502742
CG11537	154898_at	13.8597	0.0809	-0.160129
RpL21	146621_at	13.8577	0	0.0472242
trx	143384_at	13.8512	0	0.0452049
CG10478	148248_s_at	13.837	0	0.0948672
CG30387	143048_at	13.835	0.1227	0.088127
CG9220	145134_at	13.7944	0.0523	0.265658
CG17349	146487_at	13.7517	0.0086	0.00844796
CG12667	144752_at	13.7462	0	-0.33146
CG3020	148778_at	13.742	0	0.0490518
Dh31	146038_at	13.7173	0.0045	-0.00600513
l(2)k01209	153506_at	13.7056	0.005	1.42696
CG15439	153939_at	13.7043	0.0729	0.0383905
Moe	141790_at	13.6123	0.15	-0.328673
CG30084	147262_at	13.6085	0	-0.257154
CG8202	141788_at	13.5161	0.0287	0.324417
Eh	143146_at	13.496	0.0515	0.0567803
CkIIbeta2	144120_at	13.455	0	-0.112187
vls	153191_at	13.4216	0.029	-0.0209208
CG13198	147025_at	13.4166	0	-0.125664
CG1724	145465_at	13.4144	0.0516	0.0295389
CG13933	148001_at	13.4101	0.0963	-0.0953822
Dhc62B	142625_s_at	13.391	0.0003	-0.0723985
CG15225	147577_at	13.3561	0.0632	-0.0947976
CG31445	152114_at	13.3455	0	0.0433871
CG12107	153246_at	13.3304	0	0.0148479
CG16941	151919_at	13.3198	0	0.200087
Rad9	153680_at	13.3038	0.0244	-0.188776
GalNAc-T2	154775_at	13.274	0.1222	0.596207
CG32548	151354_at	13.1707	0.0681	-0.0250859
CG5541	141531_at	13.1662	0.0047	-0.397369
Rab6	143845_at	13.1655	0	0.30895
tgo	154596_at	13.1147	0.0494	0.190037
Syn	143485_at	13.1133	0.1058	0.00610735
CG7093	153083_at	13.0458	0.0584	-0.577679
Cyp308a1	145320_at	12.9712	0.02	0.0199773
HBS1	142364_at	12.9651	0	-0.0064003
CG32030	141748_at	12.9339	0	0.249992
CG5089	152065_at	12.9133	0	0.0372796
Eo	145090_at	12.837	0.0198	0.180442
CG4229	155051_at	12.8117	0	-0.0841133
CG4982	148871_at	12.7969	0.0749	0.0413418
Doc1	144254_at	12.755	0.0352	0.0614208
CG14095	149046_at	12.7333	0.0063	0.305424
CG14096	149048_r_at	12.7284	0	0.194904
Klp59D	147748_at	12.6452	0.0316	0.000338975
rho	143500_at	12.6363	0.0676	-0.832965
Esp	142492_at	12.6221	0	0.042585
CG33786	147563_at	12.6008	0.0648	-0.219667
Tsp42Ep	141331_at	12.5544	0.0374	0.043549
CG9368	153403_at	12.5511	0.0835	-0.00675368
CG7196	145981_at	12.5252	0	-0.199109
Tusp	150740_at	12.4553	0.1115	0.184138
CG12943	146975_at	12.4524	0.0713	0.0778276
ND42	154477_at	12.4488	0	0.0225073
Taf2	155034_at	12.4091	0.0081	0.140049
CG6130	152296_at	12.4086	0.0002	0.122207
rig	142991_at	12.4059	0.0493	0.146688
Pax	141605_at	12.4011	0	-1.05946
CG8735	152948_at	12.379	0.0722	0.00153641
CG15719	144977_at	12.3778	0	0.090895
Acp29AB	143824_at	12.3243	0	0.21251
CG13394	146030_at	12.3225	0.0402	-0.0250223
CG13618	150514_at	12.3178	0.0106	-0.177713
And	143071_at	12.2888	0	0.191975
CG14354	150619_at	12.2517	0	0.621382
CG7993	151780_at	12.2426	0	0.152854
mod(r)	143865_at	12.2381	0.0016	-0.120315
CG8138	149823_at	12.2291	0	0.00413005
CG13369	144081_at	12.2194	0	-0.207294
CG15167	146452_at	12.1924	0.0067	0.105545
CG13358	144165_at	12.1531	0.0097	0.00633567
CG8927	150000_at	12.151	0.0013	0.0515281
CAP	142967_at	12.1103	0.0688	0.924932
CG17944	149443_at	12.1059	0	0.0458995
lectin-29Ca	146031_at	12.1035	0	0.0527283
pbl	143293_at	12.0707	0.0133	0.374271
Peritrophin-15b	151421_at	12.0563	0	0.0420938
Peritrophin-15a	151422_at	12.0453	0	0.204238
eys	145634_at	12.0452	0.1191	0.0864221
CG12640	144800_at	11.9548	0.0164	0.082587
CG13678	148383_r_at	11.9282	0	-0.161581
NepYr	142958_at	11.8816	0.0085	-0.0250633
CG13359	144071_at	11.872	0	0.0142468
CG6424	144218_at	11.863	0.015	0.175908
Rbf	152041_at	11.8606	0.0318	-0.240843
CG13125	146111_at	11.8578	0.0008	0.0568706
mira	142533_at	11.7806	0.0023	0.0499895
dj-1beta	150910_at	11.7723	0.0895	-0.126017
CG2680	144046_at	11.6985	0	-0.00264032
tty	143818_at	11.6732	0.0082	0.138785
raptor	144111_at	11.6496	0.1544	0.407377
scrib	155042_at	11.5934	0.0434	0.222522
smid	143884_at	11.5622	0	-0.191356
CG4662	154216_at	11.5578	0.0456	0.345297
CG17208	151061_at	11.5306	0.0063	0.0200014
Menl-1	147306_at	11.4894	0	0.176118
CG3799	151933_at	11.4774	0.0766	-0.383242
l(3)neo38	149706_at	11.4531	0.0269	0.345001
CG1259	148157_at	11.4527	0	0.298526
CG14292	150168_at	11.4512	0	0.0787954
CG17049	147149_at	11.4448	0	0.0580211
l(1)G0289	154919_at	11.3997	0.0179	-0.241451
PH4alphaNE2	150897_at	11.3863	0.0102	0.597911
cona	150137_at	11.3302	0	-0.196106
CG5613	145244_at	11.3272	0	-0.108431
CG31012	150911_at	11.2792	0.1026	0.0596176
CG15888	149829_at	11.2714	0.0691	0.159795
amd	143066_at	11.2596	0.0326	0.11851
CG1492	144910_at	11.2218	0.1196	0.385698
CG1703	154709_at	11.2151	0	0.0189619
CG5959	150625_at	11.1883	0.0735	0.0646902
CG5948	150624_at	11.1808	0.0542	0.17078
KP78a	144113_at	11.1423	0	0.593976
CG7639	142447_at	11.1412	0.0137	0.240617
CG5110	146407_at	11.0398	0	-0.120897
alpha-catenin-related	147821_at	11.0378	0.0126	0.168998
CG7598	153209_at	10.9992	0	0.1065
CG15873	147855_at	10.982	0.0025	0.13862
CG1969	154922_at	10.9662	0.0218	0.199274
Ent1	153943_at	10.8958	0.0967	-0.225237
stan	144025_at	10.8002	0.0508	0.0405794
CG13466	148771_at	10.7905	0	0.0688019
Or94b	150407_at	10.7858	0.0063	0.0454561
CG9508	145896_at	10.7595	0.1394	0.112036
CG14416	144416_at	10.7406	0.0133	0.0625433
CG31098	150580_at	10.7262	0.0448	0.00309778
CG13542	147732_i_at	10.7257	0.1059	-0.0304635
Pfrx	152692_at	10.7223	0.2148	-0.100388
CG11870	142491_at	10.7219	0.1698	-0.298636
lbe	143645_at	10.6631	0.0144	0.0496455
CG1621	153554_at	10.6626	0.1299	-0.126597
sano	151924_at	10.6418	0.1299	0.115373
CG3916	149742_at	10.6391	0.025	0.208851
ERR	153072_at	10.6369	0	0.183842
CG2202	153533_at	10.6349	0.0053	0.144639
Cyp313a1	149899_at	10.6346	0.0591	-0.0783871
CG17333	144831_at	10.6296	0	0.429734
Mp20	143271_at	10.5867	0	-0.00499257
CG7918	149472_at	10.5331	0.0704	0.048836
CG18476	141931_at	10.5202	0.0473	-0.33888
CG13042	148875_at	10.4857	0	0.0713714
CG11878	150575_at	10.4132	0	1.04084
CG5745	155071_at	10.3998	0.0457	0.0621877
lectin-21Ca	145543_at	10.3835	0.0116	-0.00118885
dsx	152170_at	10.3786	0.1158	0.504042
robo3	145571_at	10.3209	0.1859	0.349025
CG4749	154896_at	10.3005	0.0442	-0.0686415
fliI	143161_at	10.2907	0.0914	0.0483043
Egfr	142966_at	10.2613	0	0.165384
CG8029	153649_at	10.2552	0	-0.205354
CG15314	144780_at	10.1791	0.0891	0.0375901
CG30492	141520_at	10.094	0.0258	-0.200559
fz2	143882_at	10.0325	0.0624	0.355556
CG17065	145416_at	10.0189	0.0316	0.212646
CG14302	150161_at	9.99604	0	-0.763019
CG15887	149830_at	9.96101	0.0098	0.0160919
CG1514	144665_at	9.90287	0.0233	-0.172402
CycB3	143834_at	9.89404	0.0125	0.0619422
Ipk2	145539_at	9.82576	0.1134	-0.513524
CG5131	146408_at	9.7974	0	0.124314
SC35	142804_at	9.77923	0.1083	-0.461308
CG14006	145843_at	9.77663	0.051	0.00293567
CG6220	147166_at	9.75529	0.0303	0.0469392
Mst98Cb	143432_at	9.74687	0	0.0388115
Mst98Ca	152226_at	9.74074	0.0311	0.0604649
Hmu	143836_at	9.71498	0.0033	0.0576246
garz	147079_at	9.71213	0.0112	0.224194
dome	142932_at	9.7032	0.0178	-0.25009
CG7796	151320_at	9.69218	0.1841	0.070919
CG12338	146960_at	9.67261	0.0776	-0.13776
Rab3	143548_at	9.67246	0.0193	0.0235163
CG2127	146805_at	9.64927	0	-0.0871608
CG18449	146804_at	9.64712	0	0.0344793
CCKLR-17D3	145324_at	9.60137	0.0213	0.019218
CG12307	146247_at	9.57629	0	0.221904
CG14298	150164_at	9.55131	0	0.0491819
DAAM	144082_at	9.50195	0.2333	0.139315
CG13708	148200_at	9.46524	0.0544	0.527829
Rme-8	142607_at	9.39296	0.0133	0.119945
RpS23	153352_at	9.39048	0	-0.0422958
CG17211	146274_at	9.35065	0.0072	0.0594142
Lcp65Af	143936_at	9.35038	0.0808	0.00730248
fz4	144642_at	9.34724	0.0351	-0.0240232
CG18769	154361_at	9.28096	0	0.0423526
CG17048	147146_at	9.27477	0	-0.00568708
CG7433	149085_at	9.27015	0.0009	0.0141856
sisA	143353_at	9.22422	0.0077	-0.0109009
Traf2	151774_at	9.1952	0.0424	-0.52846
CG13028	148924_at	9.16847	0.0543	0.0302199
CG10830	150285_at	9.16095	0.0723	-0.0169423
CG6660	150403_at	9.15024	0	-0.0637456
CG9918	149874_at	9.1479	0	-0.172926
CG15358	145608_at	9.13447	0.0038	0.209487
CG14285	150176_at	9.12712	0.0424	0.0166003
Or83c	149365_at	9.12106	0	0.0555534
CG13004	145218_at	9.07224	0.0143	-0.159124
sprt	152832_at	9.01881	0	-0.0562908
CG18788	142961_at	9.00566	0.0682	-0.0613369
Rbp9	145682_at	8.99841	0.0288	0.256104
d	141238_at	8.94163	0.0577	0.0923577
CG31547	151157_at	8.93011	0.2162	0.0417394
cg	152936_at	8.92535	0.0295	-0.386461
CG2113	148074_at	8.91123	0	0.0545333
CG4892	144288_at	8.9015	0	0.038434
CG1927	152350_at	8.90148	0	-0.641661
CG11562	145525_at	8.8901	0	0.221724
nullo	143429_at	8.88489	0.1285	-0.069646
CG14286	150175_at	8.87696	0	-0.0573091
unc-4	144009_at	8.87201	0.0107	0.0690048
GCR(ich)	142959_at	8.85334	0	-0.114171
cnc	150432_at	8.84394	0.062	-0.0219711
CG6749	142962_at	8.82104	0.0355	-0.142084
mys	143507_at	8.80149	0	0.299264
ems	143149_at	8.79831	0.0247	0.0337868
CG14122	148657_at	8.76328	0	0.0592542
CG11874	150805_at	8.73626	0.0025	0.0857603
CG2183	152217_at	8.73591	0.018	-0.0608352
GABA-B-R1	144312_at	8.72492	0.0165	0.18088
CG14274	146023_at	8.71371	0.1689	-0.0874585
Rs1	153844_at	8.68374	0	-0.0279203
CG17599	145490_at	8.67804	0.0614	0.170924
nmo	154754_at	8.67295	0.0505	-0.118774
CG14643	149269_at	8.6693	0.1216	0.095368
MED25	153606_at	8.63764	0.085	-0.451115
SP1173	152553_at	8.62868	0	-0.0205238
CG9511	145897_at	8.58945	0.0462	-0.203469
CG9297	142523_at	8.46735	0.0382	-0.0376135
CG8303	147320_at	8.44116	0.0214	-0.0907575
CG6131	150706_at	8.38989	0.035	0.00681883
CG3332	151778_at	8.37182	0.0175	0.0431616
CG7655	152924_at	8.36325	0.0145	-0.262399
CG4734	147144_at	8.35153	0	0.11931
CG15406	145698_at	8.34947	0	-0.136227
loco	150386_at	8.32721	0.0017	-0.165111
CG15923	150270_at	8.28291	0.0104	-0.00716734
CG5807	152460_at	8.27987	0.048	0.0582518
CG32372	148343_at	8.26602	0.0673	0.0862371
CG15096	153069_at	8.24087	0	5.70537
mip130	143989_at	8.23214	0.1326	0.213753
CG7714	150159_at	8.20266	0	0.180851
CG11929	145772_at	8.16005	0	0.24605
CG5548	145097_at	8.14542	0	-0.144178
CG32103	148658_at	8.14099	0.0458	0.121955
chn	154213_at	8.1298	0.0566	-0.777034
CG14069	146207_at	8.12801	0.068	0.0666651
lush	143917_at	8.12569	0.0094	0.0599671
CG7309	146206_at	8.12479	0	0.021587
CG11893	150579_at	8.12255	0.0467	0.205977
CG15185	149403_at	8.11366	0.007	0.0220466
CG17824	148626_at	8.10014	0.0232	0.10249
CG5522	154285_at	8.05641	0.0688	-0.27705
Mgat1	153109_at	8.0509	0.0092	-0.0649201
CG15571	144466_at	8.02898	0.1031	0.0524425
Dro	143609_at	8.0117	0.0046	0.781475
CG13060	148878_s_at	8.01081	0	0.0280826
Dhod	142757_at	8.00185	0	0.0790621
CG7518	152207_at	7.9968	0.008	-0.177857
YT521-B	151824_at	7.89996	0.0768	0.371361
Mat1	142233_at	7.89253	0	-0.0345184
CG17041	147140_at	7.83834	0.0128	0.397165
CG18066	152220_at	7.78675	0	0.0151151
CG8179	147250_at	7.76759	0.054	0.0505353
CG31232	150138_at	7.75346	0.0646	-0.555711
Nplp3	148877_at	7.74661	0.0516	0.246015
CG9760	148636_at	7.74133	0.1214	-0.091795
CG15296	144811_at	7.73185	0.0601	-0.292806
lark	154925_at	7.7137	0.0235	-0.121237
Cyp4d21	152958_at	7.71171	0.4088	0.0682102
Doa	155045_at	7.70952	0.0921	0.154336
CG8008	142989_at	7.70664	0.3962	2.33699
CG17597	141671_s_at	7.68129	0	-0.41425
cdc2c	154093_at	7.64743	0.0207	0.00446048
CG13075	148843_at	7.6305	0	0.0269107
Pk61C	142677_s_at	7.62076	0.1322	-0.763413
ECSIT	144214_at	7.58087	0	-0.540162
ort	150213_at	7.56925	0.0297	0.0750088
vir-1	146285_at	7.55329	0.0074	-0.782565
CG3270	151882_at	7.54574	0.108	0.105112
CG12045	150913_at	7.54556	0.0673	0.472667
CG7685	150139_at	7.53944	0	-0.0582109
CG17002	154950_at	7.52493	0.0146	-0.31416
CG1494	145470_at	7.48309	0	-0.194376
amon	143978_at	7.45961	0.0605	0.117395
CG5621	152317_at	7.43069	0.0417	0.0286196
CG16890	144316_at	7.38422	0.1203	0.610948
trh	143382_at	7.36841	0.0956	-0.00803274
CG2052	150978_at	7.36765	0.1506	0.142719
Src42A	154725_at	7.34492	0.1236	-0.535025
a10	143652_at	7.342	0	-0.0793308
CG14854	149901_at	7.34027	0.0371	0.142466
CG5800	145251_at	7.33305	0	-0.122703
wit	142339_at	7.27332	0.0161	0.0838442
CG31780	144274_at	7.2491	0.0281	0.0409658
CG12507	142902_at	7.23979	0	-0.0319094
CG14782	153955_at	7.23619	0.0005	-0.568453
CG15256	144285_at	7.2296	0.0712	-0.0649621
CdsA	153377_at	7.22592	0	-0.460118
Mnt	144450_at	7.22277	0.0769	0.303757
CG18507	144228_at	7.21016	0	-0.0300083
CG9684	149495_at	7.19298	0.0317	0.204783
l(2)k05713	152312_at	7.17056	0	0.478387
CG3774	144581_at	7.15145	0.0068	0.161056
CG11382	144378_at	7.11699	0.0825	0.0231323
CG1090	142394_at	7.10196	0	0.0270732
CG17912	151671_at	7.08897	0.0335	-0.155769
CG5062	144509_at	7.0795	0	0.260607
CG6125	149957_at	7.05271	0.0382	-0.00751499
CG15904	147505_at	7.04595	0.0652	0.0693579
CG2533	144888_at	7.04503	0.0051	0.242929
CG15311	144786_at	7.02759	0.0097	-0.0362817
CG8783	142760_at	7.02579	0.0696	-0.0334981
CG1503	155061_at	6.99005	0.0091	-0.0976068
alpha4GT1	145685_at	6.98815	0.0352	-0.277788
Upf1	144906_at	6.9843	0.0309	-0.744371
CG14147	148541_at	6.98061	0.0183	-0.223421
CG5359	149603_at	6.97768	0.2662	-0.344187
CG15470	144497_at	6.96137	0.024	-0.018401
CG2577	144931_at	6.96029	0.0249	0.102982
CG31772	145737_at	6.9535	0.0674	0.074812
CG14644	149270_at	6.93484	0	0.127987
pros	143496_at	6.90893	0.0974	-0.324693
CG14165	148498_at	6.88345	0.0561	-0.0977961
Cyt-b5	146746_at	6.88193	0	0.0608992
xmas-1	145231_at	6.84566	0.0187	0.0700906
CG13124	152053_at	6.83289	0	-0.344908
CG1943	149420_at	6.7877	0.0356	-0.0163866
Art9	149864_at	6.77209	0.0566	0.181906
Oatp58Dc	142132_at	6.72724	0	0.130142
kis	141644_at	6.72704	0.0328	0.559338
CG6254	155135_at	6.72042	0	0.123105
CG12214	142298_at	6.7099	0.0096	0.20103
Alp23B	152579_at	6.70156	0.0162	0.111999
ine	153419_at	6.69138	0.012	0.0477223
CG10512	152050_at	6.66331	0.0003	-0.494698
Gr66a	142313_at	6.60385	0.0227	-0.00623529
CG11458	151122_at	6.5874	0.0555	0.673533
CG9578	153439_at	6.558	0	0.245651
CG7188	142314_at	6.55132	0	-0.0213253
Tgt	141316_at	6.54173	0.0518	-0.0805828
CG5168	154968_at	6.53247	0	-0.169233
CG8271	147041_at	6.4919	0.0648	-0.161336
Lsp2	143239_at	6.45676	0.2468	0.360426
CG8366	147269_at	6.45578	0	0.345722
CG12200	154522_at	6.41841	0	0.0232523
CG5618	141437_at	6.38454	0	-0.187749
Or42a	146654_at	6.3772	0	0.00717462
retinin	152610_at	6.36501	0.103	0.0540002
CG17150	148204_at	6.35999	0	0.147993
PGRP-LC	148457_at	6.35142	0	-0.326021
CG12684	144484_at	6.33276	0.0857	0.222993
syt	142129_at	6.32882	0.1303	0.0431573
CG12746	153664_at	6.32733	0	-0.456152
CG5001	145566_at	6.32494	0.1028	-0.870097
Rheb	152298_at	6.27649	0	0.048356
CG33174	142909_at	6.25205	0.103	-0.00777775
CG11103	145032_at	6.24978	0.0829	0.0275776
CG8349	146015_at	6.24248	0	0.0279318
Amph	142637_at	6.2379	0	-0.117216
CG8353	146014_at	6.23691	0	0.0991049
CG8360	146013_at	6.23327	0	-0.229083
CG10483	153022_at	6.20061	0	0.197081
nAcRalpha-30D	142135_at	6.19645	0.035	0.150523
nAcRalpha-18C	145364_at	6.18974	0.0115	-0.241741
CG16732	150452_at	6.17216	0.1208	0.0589562
CG6067	144565_at	6.15475	0	-0.0451866
alpha-Cat	154527_at	6.14129	0.0162	0.170778
CG8746	146834_at	6.13905	0	-0.0851407
CG32506	145430_s_at	6.13579	0.0238	0.0414339
CG14224	142855_at	6.09996	0.0024	-0.509631
nito	152349_at	6.06401	0.0449	0.524397
CG14829	148317_at	6.06126	0.166	0.219585
CG11044	147529_at	6.04788	0	0.00791639
CG4839	141365_at	6.03788	0.0594	0.0234997
CG15785	151382_at	6.02483	0.0743	0.195214
CG5196	152082_at	6.0247	0.0594	-0.354671
CG5267	147329_at	5.9843	0	0.0622179
CG15460	145421_at	5.97755	0	0.177444
GluRIIC	152969_at	5.97152	0	0.0212377
Hsc70-2	143192_at	5.97109	0.0699	0.0501171
CG7112	148395_at	5.93028	0	-0.390392
CG18363	149008_at	5.92826	0	0.0316224
Tfb2	154538_at	5.91515	0.0528	0.0251405
CG5167	149771_at	5.89688	0.0184	-0.152626
CG12347	150108_at	5.89545	0.008	0.0160168
CG8188	145257_at	5.82376	0.0147	-0.199922
CG11318	150924_at	5.81421	0.0311	0.62586
Ssb-c31a	143794_at	5.81408	0.0543	0.126239
CG14889	150026_at	5.80815	0.1695	0.287111
CG1958	144643_at	5.80654	0.1021	0.259952
CG7709	150156_at	5.79278	0.0044	-0.0095248
CG17793	149765_at	5.77682	0.1686	0.158972
CG14300	150157_at	5.77286	0.049	-0.145815
CG9243	154857_at	5.77168	0.0003	-0.415894
futsch	144060_at	5.76507	0.0981	-0.116056
CG10948	148676_at	5.74602	0.0135	0.00125938
CG3257	142389_at	5.72018	0.1672	0.0504009
CG32683	144797_at	5.71552	0.0417	0.0808797
hig	152930_at	5.69438	0.0959	0.272448
sec63	148327_at	5.68173	0.0406	-0.201786
CG3253	151964_at	5.67203	0.0531	-0.00600619
CG13035	148894_at	5.65474	0.0022	0.363619
Tango7	154198_at	5.64776	0	0.0425233
fs(1)h	143506_at	5.64026	0.1043	0.0915585
CG6118	149958_at	5.63608	0.0712	0.513939
Hr96	152580_at	5.629	0.0174	0.0643751
CG5348	147331_at	5.62339	0.0236	0.0218522
HDAC6	155023_at	5.60385	0.1226	-0.155676
Ugt86Dc	149666_at	5.59758	0.0303	0.177428
CG11534	152443_at	5.55981	0	0.823289
cnn	143721_at	5.54509	0.043	-0.890225
snRNP70K	155143_at	5.53634	0.0494	-0.12123
Sas10	152191_at	5.46344	0	-0.36377
CG16857	152364_at	5.45647	0.0287	-0.279465
tkv	143377_at	5.42706	0.0538	-0.0720425
Ent3	152639_at	5.4246	0.0851	-0.196602
Cyp9f2	149768_s_at	5.40075	0	-0.657159
CG15480	146318_at	5.37821	0.0804	0.120765
Hmgs	142736_s_at	5.36576	0	-0.0883248
CG9940	145027_at	5.35125	0.084	0.0872884
CG8236	149523_at	5.35086	0	0.0658983
CG4729	142408_at	5.34703	0	0.261585
Ski6	146317_at	5.34656	0	-0.310483
CG9650	153744_at	5.33594	0.1193	0.284123
beta4GalT7	150544_at	5.31611	0	-0.0866738
CG17380	150444_at	5.31021	0.0846	0.546816
CG10139	152034_at	5.30445	0	0.0380944
ced-6	146882_at	5.28629	0.1841	-0.0208676
dalao	154080_at	5.2645	0.0421	-0.0544613
Task7	149555_at	5.25287	0	-0.036954
CG1924	144924_at	5.24717	0.0044	0.166033
CG9967	154324_at	5.20969	0.1255	-0.504372
CG15629	153106_at	5.20409	0	0.108826
CG13012	145199_at	5.16228	0	0.019757
CG3603	144428_at	5.15161	0.0866	0.0561712
CG17959	144427_at	5.15043	0.0212	0.112845
lin-52	144548_at	5.1399	0.0799	-0.0909063
CG12723	144992_at	5.13691	0.048	0.0379646
CG2453	144993_at	5.13391	0.0245	0.15819
CG10417	154404_at	5.11197	0.0021	0.625941
tipE	142362_at	5.11083	0	-0.111734
[truncated: 10,066 more rows]
